# Supplementary material for: Piperidinium 3-carb­oxy-4-hydroxy­benzene­sulfonate monohydrate
Source: Acta Crystallogr Sect E Struct Rep Online. 2008 May 17;64(Pt 6):o1085. doi: 10.1107/S1600536808014256 (PMC2961486; doi:10.1107/S1600536808014256)
Supplement: Supplementary file 1 [file e-64-o1085-sup1.cif]

##############################################################################
###                                                                        ###
###        Electronic paper (Acta Crystallographica Section E)             ###
###                                                                        ###
##############################################################################
#                                                                            #
# This CIF contains the data in a paper accepted for publication in Acta     #
# Crystallographica Section E. It conforms to the requirements of Notes      #
# for Authors for Section E, and has been peer reviewed under the auspices   #
# of the IUCr Commission on Journals.                                        #
#                                                                            #
# Full details of the Crystallographic Information File format               #
# are given in the paper "The Crystallographic Information File (CIF):       #
# a New Standard Archive File for Crystallography" by S. R. Hall, F. H.      #
# Allen and I. D. Brown [Acta Cryst. (1991), A47, 655-685].                  #
#                                                                            #
# The current version of the core CIF dictionary is obtainable from          #
# ftp://ftp.iucr.org/pub/cif_core.dic. The current version number is 2.4.    #
#                                                                            #
# Software is freely available for graphical display of the structure(s) in  #
# this CIF.  For information consult the CIF home page http://www.iucr.org/  #
# cif/home.html                                                              #
#                                                                            #
# This file may be used for bona fide research purposes within the           #
# scientific community so long as proper attribution is given to the journal # 
# article from which it was obtained.                                        #
#                                                                            #
##############################################################################
                                             
data_I
_audit_creation_method     SHELXL-97
_chemical_name_systematic
;
Piperidinium 3-carboxy-4-hydroxybenzenesulfonate monohydrate
;
_chemical_name_common     ?
_chemical_formula_moiety     'C5 H12 N +, C7 H5 O6 S -, H2 O'
_chemical_formula_sum     'C12 H19 N O7 S'
_chemical_formula_iupac     'C5 H12 N +, C7 H5 O6 S -, H2 O'
_chemical_formula_weight     321.34
_chemical_melting_point     ?
_symmetry_cell_setting     Monoclinic
_symmetry_space_group_name_H-M     'P 21/n'
_symmetry_space_group_name_Hall     '-P 2yn'
loop_
    _symmetry_equiv_pos_as_xyz
    'x, y, z'
    '-x+1/2, y+1/2, -z+1/2'
    '-x, -y, -z'
    'x-1/2, -y-1/2, z-1/2'
_cell_length_a     6.8895(14)
_cell_length_b     13.202(3)
_cell_length_c     16.255(3)
_cell_angle_alpha     90.00
_cell_angle_beta     93.739(3)
_cell_angle_gamma     90.00
_cell_volume     1475.3(5)
_cell_formula_units_Z     4
_cell_measurement_reflns_used     2608
_cell_measurement_theta_min     2.95
_cell_measurement_theta_max     25.05
_cell_measurement_temperature     294(2)
_exptl_crystal_description     stick
_exptl_crystal_colour     colourless
_exptl_crystal_size_max     0.24
_exptl_crystal_size_mid     0.20
_exptl_crystal_size_min     0.16
_exptl_crystal_density_diffrn     1.447
_exptl_crystal_density_meas     ?
_exptl_crystal_density_method     'not measured'
_exptl_crystal_F_000     680
_exptl_absorpt_coefficient_mu     0.252
_exptl_absorpt_correction_type     multi-scan
_exptl_absorpt_process_details     '(SADABS; Sheldrick, 1996)'
_exptl_absorpt_correction_T_min     0.9420
_exptl_absorpt_correction_T_max     0.9608
_exptl_special_details
;
;
_diffrn_ambient_temperature     294(2)
_diffrn_radiation_type     MoK\a
_diffrn_radiation_wavelength     0.71073
_diffrn_radiation_source     'fine-focus sealed tube'
_diffrn_radiation_monochromator     graphite
_diffrn_measurement_device_type     'Bruker SMART CCD area-detector'
_diffrn_measurement_method     '\f and \w'
_diffrn_detector_area_resol_mean     ?
_diffrn_reflns_number     7480
_diffrn_reflns_av_R_equivalents     0.0312
_diffrn_reflns_av_sigmaI/netI     0.0339
_diffrn_reflns_theta_min     1.99
_diffrn_reflns_theta_max     25.02
_diffrn_reflns_theta_full     25.02
_diffrn_measured_fraction_theta_max     1.000
_diffrn_measured_fraction_theta_full     1.000
_diffrn_reflns_limit_h_min     -8
_diffrn_reflns_limit_h_max     8
_diffrn_reflns_limit_k_min     -15
_diffrn_reflns_limit_k_max     15
_diffrn_reflns_limit_l_min     -19
_diffrn_reflns_limit_l_max     10
_diffrn_standards_number     0
_diffrn_standards_interval_count     0
_diffrn_standards_interval_time     0
_diffrn_standards_decay_%     0
_refine_special_details
;
Refinement of <i>F</i>^2^ against ALL reflections. The weighted <i>R</i>-factor
<i>wR</i> and goodness of fit <i>S</i> are based on <i>F</i>^2^, conventional
<i>R</i>-factors <i>R</i> are based on <i>F</i>, with <i>F</i> set to zero for
negative <i>F</i>^2^. The threshold expression of <i>F</i>^2^ >
\s(<i>F</i>^2^) is used only for calculating <i>R</i>-factors(gt) <i>etc</i>.
and is not relevant to the choice of reflections for refinement.
<i>R</i>-factors based on <i>F</i>^2^ are statistically about twice as large
as those based on <i>F</i>, and <i>R</i>- factors based on ALL data will be
even larger.
;
_reflns_number_total     2602
_reflns_number_gt     1966
_reflns_threshold_expression     I>2\s(I)
_refine_ls_structure_factor_coef     Fsqd
_refine_ls_matrix_type     full
_refine_ls_R_factor_all     0.0522
_refine_ls_R_factor_gt     0.0345
_refine_ls_wR_factor_gt     0.0818
_refine_ls_wR_factor_ref     0.0907
_refine_ls_goodness_of_fit_ref     1.044
_refine_ls_restrained_S_all     1.044
_refine_ls_number_reflns     2602
_refine_ls_number_parameters     209
_refine_ls_number_restraints     3
_refine_ls_hydrogen_treatment     mixed
_refine_ls_weighting_scheme     calc
_refine_ls_weighting_details
         'calc w=1/[\s^2^(Fo^2^)+(0.0392P)^2^+0.5098P] where P=(Fo^2^+2Fc^2^)/3'
_atom_sites_solution_hydrogens     geom
_atom_sites_solution_primary     direct
_atom_sites_solution_secondary     difmap
_refine_ls_shift/su_max     0.001
_refine_ls_shift/su_mean     0.000
_refine_diff_density_max     0.260
_refine_diff_density_min     -0.276
_refine_ls_extinction_method     SHELXL
_refine_ls_extinction_coef     0.0191(15)
_refine_ls_extinction_expression
                                  'Fc^*^=kFc[1+0.001xFc^2^\l^3^/sin(2\q)]^-1/4^'
loop_
    _atom_type_symbol
    _atom_type_description
    _atom_type_scat_dispersion_real
    _atom_type_scat_dispersion_imag
    _atom_type_scat_source
    'C' 'C' 0.0033 0.0016
                         'International Tables Vol C Tables 4.2.6.8 and 6.1.1.4'
    'H' 'H' 0.0000 0.0000
                         'International Tables Vol C Tables 4.2.6.8 and 6.1.1.4'
    'N' 'N' 0.0061 0.0033
                         'International Tables Vol C Tables 4.2.6.8 and 6.1.1.4'
    'O' 'O' 0.0106 0.0060
                         'International Tables Vol C Tables 4.2.6.8 and 6.1.1.4'
    'S' 'S' 0.1246 0.1234
                         'International Tables Vol C Tables 4.2.6.8 and 6.1.1.4'
_computing_data_collection     'SMART (Bruker, 2000)'
_computing_cell_refinement     'SMART (Bruker, 2000)'
_computing_data_reduction     'SAINT (Bruker, 2000)'
_computing_structure_solution     'SHELXS97 (Sheldrick, 2008)'
_computing_structure_refinement     'SHELXL97 (Sheldrick, 2008)'
_computing_molecular_graphics     'SHELXTL (Sheldrick, 2008)'
_computing_publication_material     'SHELXTL (Sheldrick, 2008)'
loop_
    _atom_site_type_symbol
    _atom_site_label
    _atom_site_fract_x
    _atom_site_fract_y
    _atom_site_fract_z
    _atom_site_U_iso_or_equiv
    _atom_site_adp_type
    _atom_site_calc_flag
    _atom_site_refinement_flags
    _atom_site_occupancy
    _atom_site_disorder_assembly
    _atom_site_disorder_group
    S S1 0.16322(7) 0.89594(4) 0.24082(3) 0.03289(18) Uani d . 1 . .
    O O1 0.3120(2) 0.93486(13) 0.19039(9) 0.0516(4) Uani d . 1 . .
    O O2 -0.0297(2) 0.93311(11) 0.21241(10) 0.0483(4) Uani d . 1 . .
    O O3 0.1658(2) 0.78755(11) 0.25065(9) 0.0479(4) Uani d . 1 . .
    O O4 0.1660(2) 0.78250(12) 0.55005(9) 0.0464(4) Uani d . 1 . .
    H H4 0.160(4) 0.752(2) 0.5956(17) 0.070 Uiso d . 1 . .
    O O5 0.2197(2) 0.91602(11) 0.63192(9) 0.0462(4) Uani d . 1 . .
    O O6 0.2977(2) 1.08950(12) 0.56636(10) 0.0487(4) Uani d . 1 . .
    H H6 0.279(4) 1.044(2) 0.6018(17) 0.073 Uiso d . 1 . .
    N N1 0.1423(3) 0.86332(17) 0.80518(12) 0.0481(5) Uani d . 1 . .
    H H1A 0.100(3) 0.928(2) 0.7936(15) 0.058 Uiso d . 1 . .
    H H1B 0.124(4) 0.8238(18) 0.7615(16) 0.058 Uiso d . 1 . .
    C C1 0.2116(3) 0.95050(14) 0.33929(12) 0.0294(4) Uani d . 1 . .
    C C2 0.1907(3) 0.89450(15) 0.40946(12) 0.0296(4) Uani d . 1 . .
    H H2 0.1565 0.8265 0.4050 0.036 Uiso calc R 1 . .
    C C3 0.2204(3) 0.93869(15) 0.48727(12) 0.0310(5) Uani d . 1 . .
    C C4 0.2711(3) 1.04151(15) 0.49318(13) 0.0349(5) Uani d . 1 . .
    C C5 0.2947(3) 1.09718(16) 0.42200(14) 0.0387(5) Uani d . 1 . .
    H H5 0.3302 1.1651 0.4258 0.046 Uiso calc R 1 . .
    C C6 0.2656(3) 1.05223(15) 0.34626(13) 0.0365(5) Uani d . 1 . .
    H H6A 0.2819 1.0899 0.2989 0.044 Uiso calc R 1 . .
    C C7 0.2020(3) 0.87879(16) 0.56285(13) 0.0345(5) Uani d . 1 . .
    C C8 0.0182(4) 0.81764(19) 0.86596(17) 0.0630(8) Uani d . 1 . .
    H H8A 0.0510 0.7466 0.8732 0.076 Uiso calc R 1 . .
    H H8B -0.1172 0.8221 0.8458 0.076 Uiso calc R 1 . .
    C C9 0.0467(4) 0.8713(2) 0.94665(16) 0.0691(8) Uani d . 1 . .
    H H9A -0.0299 0.8381 0.9868 0.083 Uiso calc R 1 . .
    H H9B 0.0008 0.9405 0.9403 0.083 Uiso calc R 1 . .
    C C10 0.2573(4) 0.8719(2) 0.97778(15) 0.0629(7) Uani d . 1 . .
    H H10A 0.2722 0.9105 1.0286 0.075 Uiso calc R 1 . .
    H H10B 0.3002 0.8031 0.9895 0.075 Uiso calc R 1 . .
    C C11 0.3795(4) 0.9178(2) 0.91490(17) 0.0648(8) Uani d . 1 . .
    H H11A 0.3461 0.9888 0.9081 0.078 Uiso calc R 1 . .
    H H11B 0.5154 0.9136 0.9343 0.078 Uiso calc R 1 . .
    C C12 0.3510(4) 0.8657(3) 0.83399(17) 0.0726(9) Uani d . 1 . .
    H H12A 0.4242 0.9008 0.7937 0.087 Uiso calc R 1 . .
    H H12B 0.4002 0.7970 0.8390 0.087 Uiso calc R 1 . .
    O O7 0.6418(2) 0.81286(11) 0.18899(10) 0.0456(4) Uani d D 1 . .
    H H7A 0.7460(19) 0.8483(15) 0.1972(16) 0.068 Uiso d D 1 . .
    H H7B 0.5375(18) 0.8480(15) 0.1880(17) 0.068 Uiso d D 1 . .
loop_
    _atom_site_aniso_label
    _atom_site_aniso_U_11
    _atom_site_aniso_U_22
    _atom_site_aniso_U_33
    _atom_site_aniso_U_12
    _atom_site_aniso_U_13
    _atom_site_aniso_U_23
    S1 0.0357(3) 0.0317(3) 0.0308(3) 0.0030(2) -0.0010(2) 0.0020(2)
    O1 0.0537(10) 0.0640(11) 0.0382(9) -0.0077(8) 0.0121(7) 0.0017(8)
    O2 0.0434(9) 0.0428(9) 0.0561(10) 0.0062(7) -0.0162(7) -0.0029(7)
    O3 0.0720(11) 0.0301(8) 0.0405(9) 0.0082(7) -0.0032(8) -0.0010(7)
    O4 0.0677(11) 0.0385(9) 0.0334(9) -0.0039(8) 0.0054(8) 0.0020(7)
    O5 0.0549(10) 0.0521(10) 0.0317(9) -0.0034(8) 0.0037(7) -0.0078(7)
    O6 0.0595(10) 0.0418(10) 0.0445(10) -0.0072(8) 0.0004(8) -0.0151(7)
    N1 0.0664(14) 0.0453(12) 0.0314(10) 0.0145(10) -0.0064(9) -0.0087(9)
    C1 0.0253(10) 0.0302(11) 0.0327(11) 0.0025(8) 0.0022(8) -0.0003(8)
    C2 0.0268(10) 0.0274(10) 0.0347(11) 0.0009(8) 0.0017(8) -0.0035(9)
    C3 0.0243(10) 0.0347(11) 0.0340(11) 0.0017(8) 0.0014(8) -0.0026(9)
    C4 0.0263(10) 0.0359(12) 0.0422(13) 0.0010(9) -0.0001(9) -0.0102(10)
    C5 0.0363(12) 0.0291(11) 0.0507(14) -0.0026(9) 0.0032(10) -0.0027(10)
    C6 0.0332(11) 0.0333(12) 0.0430(13) 0.0007(9) 0.0034(9) 0.0043(10)
    C7 0.0276(11) 0.0398(13) 0.0361(12) 0.0019(9) 0.0030(9) -0.0046(10)
    C8 0.0621(17) 0.0474(15) 0.0756(19) -0.0215(13) -0.0251(14) 0.0167(13)
    C9 0.0687(19) 0.092(2) 0.0485(16) -0.0086(16) 0.0178(14) 0.0167(15)
    C10 0.082(2) 0.0681(18) 0.0357(14) -0.0133(15) -0.0139(13) 0.0039(12)
    C11 0.0533(16) 0.0748(19) 0.0635(18) -0.0191(14) -0.0169(13) 0.0147(14)
    C12 0.0524(17) 0.107(2) 0.0592(18) 0.0259(16) 0.0114(13) 0.0104(16)
    O7 0.0447(9) 0.0437(9) 0.0486(10) -0.0015(7) 0.0040(8) -0.0046(7)
_geom_special_details
;
All e.s.d.'s (except the e.s.d. in the dihedral angle between two l.s. planes)
are estimated using the full covariance matrix. The cell e.s.d.'s are taken
into account individually in the estimation of e.s.d.'s in distances, angles
and torsion angles; correlations between e.s.d.'s in cell parameters are only
used when they are defined by crystal symmetry. An approximate (isotropic)
treatment of cell e.s.d.'s is used for estimating e.s.d.'s involving l.s.
planes.
;
loop_
    _geom_bond_atom_site_label_1
    _geom_bond_atom_site_label_2
    _geom_bond_site_symmetry_2
    _geom_bond_distance
    _geom_bond_publ_flag
    S1 O3 . 1.4398(15) ?
    S1 O1 . 1.4478(16) ?
    S1 O2 . 1.4628(15) ?
    S1 C1 . 1.767(2) ?
    O4 C7 . 1.309(3) ?
    O4 H4 . 0.85(3) ?
    O5 C7 . 1.224(2) ?
    O6 C4 . 1.350(2) ?
    O6 H6 . 0.84(3) ?
    N1 C8 . 1.477(3) ?
    N1 C12 . 1.483(3) ?
    N1 H1A . 0.92(3) ?
    N1 H1B . 0.88(3) ?
    C1 C2 . 1.375(3) ?
    C1 C6 . 1.396(3) ?
    C2 C3 . 1.396(3) ?
    C2 H2 . 0.9300 ?
    C3 C4 . 1.403(3) ?
    C3 C7 . 1.473(3) ?
    C4 C5 . 1.389(3) ?
    C5 C6 . 1.370(3) ?
    C5 H5 . 0.9300 ?
    C6 H6A . 0.9300 ?
    C8 C9 . 1.492(4) ?
    C8 H8A . 0.9700 ?
    C8 H8B . 0.9700 ?
    C9 C10 . 1.505(4) ?
    C9 H9A . 0.9700 ?
    C9 H9B . 0.9700 ?
    C10 C11 . 1.494(4) ?
    C10 H10A . 0.9700 ?
    C10 H10B . 0.9700 ?
    C11 C12 . 1.485(4) ?
    C11 H11A . 0.9700 ?
    C11 H11B . 0.9700 ?
    C12 H12A . 0.9700 ?
    C12 H12B . 0.9700 ?
    O7 H7A . 0.859(9) ?
    O7 H7B . 0.855(9) ?
loop_
    _geom_angle_atom_site_label_1
    _geom_angle_atom_site_label_2
    _geom_angle_atom_site_label_3
    _geom_angle_site_symmetry_1
    _geom_angle_site_symmetry_3
    _geom_angle
    _geom_angle_publ_flag
    O3 S1 O1 . . 114.30(10) ?
    O3 S1 O2 . . 111.89(9) ?
    O1 S1 O2 . . 111.36(10) ?
    O3 S1 C1 . . 107.72(9) ?
    O1 S1 C1 . . 105.64(9) ?
    O2 S1 C1 . . 105.25(9) ?
    C7 O4 H4 . . 109.9(19) ?
    C4 O6 H6 . . 105(2) ?
    C8 N1 C12 . . 112.9(2) ?
    C8 N1 H1A . . 109.1(15) ?
    C12 N1 H1A . . 109.4(16) ?
    C8 N1 H1B . . 103.9(16) ?
    C12 N1 H1B . . 110.4(16) ?
    H1A N1 H1B . . 111(2) ?
    C2 C1 C6 . . 119.45(18) ?
    C2 C1 S1 . . 120.57(15) ?
    C6 C1 S1 . . 119.95(15) ?
    C1 C2 C3 . . 120.67(18) ?
    C1 C2 H2 . . 119.7 ?
    C3 C2 H2 . . 119.7 ?
    C2 C3 C4 . . 119.16(18) ?
    C2 C3 C7 . . 121.05(18) ?
    C4 C3 C7 . . 119.78(18) ?
    O6 C4 C5 . . 117.99(18) ?
    O6 C4 C3 . . 122.22(19) ?
    C5 C4 C3 . . 119.79(19) ?
    C6 C5 C4 . . 120.09(19) ?
    C6 C5 H5 . . 120.0 ?
    C4 C5 H5 . . 120.0 ?
    C5 C6 C1 . . 120.8(2) ?
    C5 C6 H6A . . 119.6 ?
    C1 C6 H6A . . 119.6 ?
    O5 C7 O4 . . 122.83(19) ?
    O5 C7 C3 . . 122.69(19) ?
    O4 C7 C3 . . 114.48(18) ?
    N1 C8 C9 . . 110.2(2) ?
    N1 C8 H8A . . 109.6 ?
    C9 C8 H8A . . 109.6 ?
    N1 C8 H8B . . 109.6 ?
    C9 C8 H8B . . 109.6 ?
    H8A C8 H8B . . 108.1 ?
    C8 C9 C10 . . 111.5(2) ?
    C8 C9 H9A . . 109.3 ?
    C10 C9 H9A . . 109.3 ?
    C8 C9 H9B . . 109.3 ?
    C10 C9 H9B . . 109.3 ?
    H9A C9 H9B . . 108.0 ?
    C11 C10 C9 . . 110.2(2) ?
    C11 C10 H10A . . 109.6 ?
    C9 C10 H10A . . 109.6 ?
    C11 C10 H10B . . 109.6 ?
    C9 C10 H10B . . 109.6 ?
    H10A C10 H10B . . 108.1 ?
    C12 C11 C10 . . 111.7(2) ?
    C12 C11 H11A . . 109.3 ?
    C10 C11 H11A . . 109.3 ?
    C12 C11 H11B . . 109.3 ?
    C10 C11 H11B . . 109.3 ?
    H11A C11 H11B . . 107.9 ?
    N1 C12 C11 . . 111.0(2) ?
    N1 C12 H12A . . 109.4 ?
    C11 C12 H12A . . 109.4 ?
    N1 C12 H12B . . 109.4 ?
    C11 C12 H12B . . 109.4 ?
    H12A C12 H12B . . 108.0 ?
    H7A O7 H7B . . 113.6(15) ?
loop_
    _geom_torsion_atom_site_label_1
    _geom_torsion_atom_site_label_2
    _geom_torsion_atom_site_label_3
    _geom_torsion_atom_site_label_4
    _geom_torsion_site_symmetry_1
    _geom_torsion_site_symmetry_2
    _geom_torsion_site_symmetry_3
    _geom_torsion_site_symmetry_4
    _geom_torsion
    _geom_torsion_publ_flag
    O3 S1 C1 C2 . . . . -17.95(18) ?
    O1 S1 C1 C2 . . . . -140.49(16) ?
    O2 S1 C1 C2 . . . . 101.57(16) ?
    O3 S1 C1 C6 . . . . 164.09(15) ?
    O1 S1 C1 C6 . . . . 41.55(18) ?
    O2 S1 C1 C6 . . . . -76.39(17) ?
    C6 C1 C2 C3 . . . . 0.9(3) ?
    S1 C1 C2 C3 . . . . -177.12(14) ?
    C1 C2 C3 C4 . . . . 0.3(3) ?
    C1 C2 C3 C7 . . . . -178.85(17) ?
    C2 C3 C4 O6 . . . . 178.52(17) ?
    C7 C3 C4 O6 . . . . -2.3(3) ?
    C2 C3 C4 C5 . . . . -1.2(3) ?
    C7 C3 C4 C5 . . . . 177.93(17) ?
    O6 C4 C5 C6 . . . . -178.76(18) ?
    C3 C4 C5 C6 . . . . 1.0(3) ?
    C4 C5 C6 C1 . . . . 0.2(3) ?
    C2 C1 C6 C5 . . . . -1.1(3) ?
    S1 C1 C6 C5 . . . . 176.88(15) ?
    C2 C3 C7 O5 . . . . -177.13(18) ?
    C4 C3 C7 O5 . . . . 3.7(3) ?
    C2 C3 C7 O4 . . . . 3.2(3) ?
    C4 C3 C7 O4 . . . . -175.97(18) ?
    C12 N1 C8 C9 . . . . 55.3(3) ?
    N1 C8 C9 C10 . . . . -55.7(3) ?
    C8 C9 C10 C11 . . . . 56.0(3) ?
    C9 C10 C11 C12 . . . . -55.3(3) ?
    C8 N1 C12 C11 . . . . -54.9(3) ?
    C10 C11 C12 N1 . . . . 54.5(3) ?
loop_
    _geom_hbond_atom_site_label_D
    _geom_hbond_atom_site_label_H
    _geom_hbond_atom_site_label_A
    _geom_hbond_site_symmetry_A
    _geom_hbond_distance_DH
    _geom_hbond_distance_HA
    _geom_hbond_distance_DA
    _geom_hbond_angle_DHA
    O7 H7B O1 . 0.855(9) 1.933(10) 2.786(2) 176(2)
    O7 H7A O2 1_655 0.859(9) 1.912(10) 2.770(2) 177(2)
    N1 H1B O5 . 0.88(3) 2.55(2) 2.983(3) 110.6(18)
    N1 H1B O7 4_576 0.88(3) 2.16(3) 2.996(3) 157(2)
    N1 H1A O2 3_576 0.92(3) 1.90(3) 2.807(3) 170(2)
    O6 H6 O5 . 0.84(3) 1.82(3) 2.597(2) 153(3)
    O4 H4 O7 4_576 0.85(3) 1.75(3) 2.601(2) 179(3)
data_global
_journal_date_recd_electronic     2008-03-07
_journal_date_accepted     2008-05-12
_journal_name_full     'Acta Crystallographica, Section E'
_journal_year     2008
_journal_volume     64
_journal_issue      6
_journal_page_first     o1085
_journal_page_last     o1085
_journal_paper_category     QO
_journal_coeditor_code     GW2042
_publ_contact_author_name     'zhenhuan Li'
_publ_contact_author_address
;College of Materials and Chemical Engineering,
and Tianjin Key Lab of Fiber Modification & Functional Fiber,
Tianjin Polytechnic University Tianjin 300160, People`s Republic of China
;
_publ_contact_author_email     zhenhuanli1975@yahoo.com.cn
_publ_contact_author_fax     '+86 022-24528055'
_publ_contact_author_phone     '+86 022-24528359'
_publ_section_title
;
Piperidinium 3-carboxy-4-hydroxybenzenesulfonate monohydrate
;
loop_
    _publ_author_name
    _publ_author_address
    'Li, Zhenhuan'
;
College of Materials and Chemical Engineering,
and Tianjin Key Laboratory of Fiber Modification & Functional Fiber,
Tianjin Polytechnic University
Tianjin 300160
People's Republic of China
;
    'Cheng, Bowen'
;
College of Materials and Chemical Engineering,
and Tianjin Key Laboratory of Fiber Modification & Functional Fiber,
Tianjin Polytechnic University
Tianjin 300160
People's Republic of China
;
    'Kunmei, Su'
;
College of Materials and Chemical Engineering,
and Tianjin Key Laboratory of Fiber Modification & Functional Fiber,
Tianjin Polytechnic University
Tianjin 300160
People's Republic of China
;
