# Supplementary material for: Piperidinium 3-carb­oxy-4-hydroxy­benzene­sulfonate monohydrate
Source: Acta Crystallogr Sect E Struct Rep Online. 2008 May 17;64(Pt 6):o1085. doi: 10.1107/S1600536808014256 (PMC2961486; doi:10.1107/S1600536808014256)
Supplement: Supplementary file 2 [file e-64-o1085-Isup2.hkl]

# 
# h,k,l, Fc-squared, Fo-squared, sigma(Fo-squared) and status flag 
# 
data_I
_shelx_title ' 71113B in P2(1)/n' 
_shelx_refln_list_code          4 
_shelx_F_calc_maximum      186.13 
_exptl_crystal_F_000       680.00 
_reflns_d_resolution_high  0.8403 
 
loop_ 
 _symmetry_equiv_pos_as_xyz 
 'x, y, z' 
 '-x+1/2, y+1/2, -z+1/2' 
 '-x, -y, -z' 
 'x-1/2, -y-1/2, z-1/2' 
 
_cell_length_a     6.8895 
_cell_length_b    13.2016 
_cell_length_c    16.2548 
_cell_angle_alpha  90.000 
_cell_angle_beta   93.739 
_cell_angle_gamma  90.000 
 
_shelx_F_squared_multiplier     1.000 
 
loop_ 
 _refln_index_h 
 _refln_index_k 
 _refln_index_l 
 _refln_F_squared_calc 
 _refln_F_squared_meas 
 _refln_F_squared_sigma 
 _refln_observed_status 
   2   0   0    34645.68    35863.77   1642.37 o 
   4   0   0      108.32      115.60      5.79 o 
   6   0   0     1043.16     1044.86     33.64 o 
   8   0   0       42.54       35.62     12.39 o 
   1   1   0     2951.84     3109.25     57.26 o 
   2   1   0    14680.29    14642.46    199.91 o 
   3   1   0       17.77       24.00      2.14 o 
   4   1   0     3572.24     3534.41     41.84 o 
   5   1   0      343.15      342.81     11.81 o 
   6   1   0      149.95      135.88     15.33 o 
   7   1   0        8.03        9.53      8.03 o 
   8   1   0        5.84        7.19     10.38 o 
   0   2   0     5067.39     4898.63     88.20 o 
   1   2   0    24290.62    24962.79    327.52 o 
   2   2   0     3628.93     3700.26     35.52 o 
   3   2   0       10.19       17.14      1.75 o 
   4   2   0     1862.28     1904.85     39.89 o 
   5   2   0      968.70      958.11     16.06 o 
   6   2   0       99.71       94.57      6.75 o 
   7   2   0      235.33      210.08     12.01 o 
   8   2   0        2.20        3.22      8.14 o 
   1   3   0     1656.43     1525.79     15.81 o 
   2   3   0      631.54      566.45     10.28 o 
   3   3   0      497.36      410.39      7.25 o 
   4   3   0     2947.41     3134.92     46.27 o 
   5   3   0      159.10      158.63      6.62 o 
   6   3   0      731.10      727.66     21.71 o 
   7   3   0        1.06       -3.31      5.94 o 
   8   3   0      119.59      108.19     24.84 o 
   0   4   0    20820.55    19674.87    247.27 o 
   1   4   0      486.23      505.51      6.26 o 
   2   4   0     1546.99     1521.19     17.04 o 
   3   4   0       18.35       14.31      2.58 o 
   4   4   0       38.51       42.39      3.87 o 
   5   4   0      408.76      420.56     10.18 o 
   6   4   0      304.36      296.87     12.53 o 
   7   4   0        1.92        1.26      6.42 o 
   1   5   0      114.63      113.78      3.17 o 
   2   5   0       74.39       62.03      3.59 o 
   3   5   0      235.23      241.33      6.51 o 
   4   5   0      444.99      467.23     10.43 o 
   5   5   0       68.56       76.42      5.62 o 
   6   5   0      113.80      112.13      9.26 o 
   7   5   0       14.11       24.77      8.72 o 
   0   6   0    11156.24    11599.41    252.08 o 
   1   6   0      795.99      752.40      9.94 o 
   2   6   0     3416.70     3629.79     42.50 o 
   3   6   0       35.37       32.44      2.98 o 
   4   6   0      140.86      127.10      5.89 o 
   5   6   0       26.38       31.63      4.60 o 
   6   6   0       83.70      102.23     23.05 o 
   7   6   0        4.73        2.36      7.03 o 
   1   7   0       94.68      108.06      3.48 o 
   2   7   0      726.08      680.12     10.62 o 
   3   7   0        3.47        8.41      2.88 o 
   4   7   0      818.25      812.64     15.18 o 
   5   7   0       70.46       62.51      5.60 o 
   6   7   0       54.88       55.25     11.26 o 
   7   7   0        0.00        0.70      7.97 o 
   0   8   0     1171.84     1252.71     22.91 o 
   1   8   0     1948.75     1991.59     22.96 o 
   2   8   0       10.27       13.93      3.08 o 
   3   8   0        4.67        8.36      3.29 o 
   4   8   0      323.07      356.36      9.91 o 
   5   8   0      243.19      265.58     10.19 o 
   6   8   0       37.74       49.88      8.67 o 
   7   8   0       29.63       19.78      8.46 o 
   1   9   0      218.47      228.43      6.42 o 
   2   9   0      270.02      279.56      8.20 o 
   3   9   0     2111.42     2003.85     28.34 o 
   4   9   0      417.10      417.07     11.33 o 
   5   9   0       66.64       75.83      8.86 o 
   6   9   0        7.61        6.08      5.69 o 
   0  10   0      854.42      836.42     19.11 o 
   1  10   0      614.79      589.72     14.28 o 
   2  10   0      148.64      147.32      6.70 o 
   3  10   0       55.74       47.00      6.81 o 
   4  10   0      386.72      372.77     11.20 o 
   5  10   0      105.51      122.86      7.95 o 
   6  10   0      313.69      319.95     12.33 o 
   1  11   0       37.82       20.30      4.30 o 
   2  11   0      920.32      856.87     16.58 o 
   3  11   0       62.41       60.57      8.21 o 
   4  11   0      275.67      276.00     10.06 o 
   5  11   0        5.30       -5.45      5.75 o 
   0  12   0      180.05      156.27      9.68 o 
   1  12   0        6.31        6.88      4.57 o 
   2  12   0      143.14      123.84     13.03 o 
   3  12   0       23.95       23.62      5.25 o 
   4  12   0        0.95       -7.31      5.11 o 
   5  12   0        3.72       -0.61      6.24 o 
   1  13   0       14.66        7.72      4.93 o 
   2  13   0       36.29       43.68      6.13 o 
   3  13   0       86.85       73.46      7.27 o 
   4  13   0       38.46       35.93      9.90 o 
   0  14   0       72.41       98.54     13.21 o 
   1  14   0       22.91       17.19      7.55 o 
   2  14   0       58.36       56.37      9.17 o 
   3  14   0       18.89       17.86      6.57 o 
   1  15   0        1.39        2.99      6.43 o 
   2  15   0       18.25       23.88      6.78 o 
  -7   0   1      124.90      131.36     14.90 o 
  -5   0   1      509.93      538.31     20.74 o 
  -3   0   1      188.03      208.21      7.69 o 
  -1   0   1      556.98      592.06     13.25 o 
   1   0   1      979.16     1025.86     20.76 o 
   3   0   1    12194.67    12824.61    230.15 o 
   5   0   1      188.93      171.65      7.88 o 
   7   0   1       74.21       96.42     12.70 o 
  -8   1   1      127.63      108.16      9.09 o 
  -7   1   1       30.59       26.97      6.51 o 
  -6   1   1       36.16       36.72      6.73 o 
  -5   1   1        6.65        7.64      3.83 o 
  -4   1   1     2847.44     3028.29     28.28 o 
  -3   1   1      446.10      457.54      6.88 o 
  -2   1   1    17690.05    17590.99    296.03 o 
  -1   1   1       47.50       34.12      1.62 o 
   0   1   1     3252.58     3121.41     40.91 o 
   1   1   1        1.07        1.14      1.42 o 
   2   1   1     5818.71     6152.06     79.22 o 
   3   1   1      177.03      177.22      7.19 o 
   4   1   1       93.47      100.54      4.74 o 
   5   1   1      281.11      291.40      8.24 o 
   6   1   1      400.68      371.62     13.31 o 
   7   1   1        1.18       -2.24      4.87 o 
   8   1   1        2.39       -1.27      7.59 o 
  -8   2   1      390.67      376.73     16.41 o 
  -7   2   1       14.13        9.70     13.39 o 
  -6   2   1     2086.98     2049.66     40.09 o 
  -5   2   1       29.31       39.78      5.81 o 
  -4   2   1     4473.54     4621.25    101.28 o 
  -3   2   1      763.37      789.35      9.29 o 
  -2   2   1     2143.79     2256.15     22.27 o 
  -1   2   1     2381.33     2481.22     28.05 o 
   0   2   1      946.55     1018.52     15.37 o 
   1   2   1     1767.09     1745.51     32.54 o 
   2   2   1     6171.37     6053.91     79.10 o 
   3   2   1        8.14        4.03      1.96 o 
   4   2   1     1529.86     1637.20     30.36 o 
   5   2   1       81.45       87.36      6.16 o 
   6   2   1        2.95        0.52      5.35 o 
   7   2   1        0.16       -9.23      6.16 o 
   8   2   1       17.58       12.49      9.71 o 
  -8   3   1      153.69      133.23     11.90 o 
  -7   3   1      108.39      105.89      9.99 o 
  -6   3   1      143.89      137.09     10.26 o 
  -5   3   1      236.56      242.11      7.64 o 
  -4   3   1       22.18       27.59      3.26 o 
  -3   3   1      140.13      135.15      4.17 o 
  -2   3   1     1501.08     1575.03     17.11 o 
  -1   3   1      100.47       72.99      1.99 o 
   0   3   1     2725.29     2644.04     26.38 o 
   1   3   1    10334.21    10364.28    135.71 o 
   2   3   1     1241.26     1296.67     20.52 o 
   3   3   1       28.94       17.81      3.95 o 
   4   3   1      809.94      772.94     15.32 o 
   5   3   1        2.41       -1.32      3.15 o 
   6   3   1        5.15        1.47      4.99 o 
   7   3   1       21.82       18.34      7.92 o 
  -7   4   1      166.27      165.32     16.82 o 
  -6   4   1     1135.56     1089.37     24.66 o 
  -5   4   1      232.07      232.37     10.91 o 
  -4   4   1      260.14      252.12      7.29 o 
  -3   4   1        4.85        5.12      1.86 o 
  -2   4   1     2977.50     3296.64     32.74 o 
  -1   4   1        2.85       -0.31      0.95 o 
   0   4   1     1233.35     1252.75     12.16 o 
   1   4   1      620.49      665.44     17.42 o 
   2   4   1      392.26      377.82      7.36 o 
   3   4   1        4.31        6.31      2.21 o 
   4   4   1      990.44     1007.90     16.37 o 
   5   4   1      173.30      177.81      7.43 o 
   6   4   1       12.10       17.12      6.27 o 
   7   4   1       38.67       56.58      8.78 o 
  -7   5   1        0.70       10.06      6.63 o 
  -6   5   1       43.02       42.23      7.03 o 
  -5   5   1       13.99       12.05      3.81 o 
  -4   5   1      499.18      543.37      9.94 o 
  -3   5   1      272.81      242.95      5.88 o 
  -2   5   1      953.81      908.74     11.89 o 
  -1   5   1     1109.83     1284.39     13.14 o 
   0   5   1      609.09      674.17      7.91 o 
   1   5   1      642.67      594.25      9.65 o 
   2   5   1      841.23      986.62     14.47 o 
   3   5   1       48.30       29.37      2.37 o 
   4   5   1       69.02       72.05      8.51 o 
   5   5   1        0.97        2.75      3.67 o 
   6   5   1        9.83        9.53      8.32 o 
   7   5   1       12.17        9.48      7.14 o 
  -7   6   1       83.73       66.84      9.24 o 
  -6   6   1        3.50        2.05      7.89 o 
  -5   6   1      540.58      502.49     11.90 o 
  -4   6   1        8.02        6.45      3.48 o 
  -3   6   1        0.40       -1.94      2.03 o 
  -2   6   1       66.38       65.47      5.11 o 
  -1   6   1      793.19      803.44      9.67 o 
   0   6   1     1191.48     1357.43     14.03 o 
   1   6   1     2324.06     2347.37     28.52 o 
   2   6   1      187.86      208.14      6.02 o 
   3   6   1       20.24       22.79      3.24 o 
   4   6   1        4.30       -1.34      2.96 o 
   5   6   1      442.20      404.85     10.91 o 
   6   6   1       19.16       22.18      6.53 o 
   7   6   1       47.05       52.47     17.31 o 
  -7   7   1      182.14      202.36     13.47 o 
  -6   7   1       26.26       14.39      6.32 o 
  -5   7   1       14.19       18.64      4.57 o 
  -4   7   1      347.93      360.58      8.43 o 
  -3   7   1     1176.40     1147.18     15.79 o 
  -2   7   1     1889.62     2146.01     24.19 o 
  -1   7   1      566.80      515.27      7.65 o 
   0   7   1     2184.88     2478.50     23.54 o 
   1   7   1      880.58      798.21     13.06 o 
   2   7   1      502.01      550.53     10.63 o 
   3   7   1      333.07      318.64     16.99 o 
   4   7   1        7.93        7.00      3.55 o 
   5   7   1        6.63        4.13      4.23 o 
   6   7   1      102.05       99.24      9.33 o 
   7   7   1      132.01      126.57     12.19 o 
  -7   8   1       29.81       18.95      8.62 o 
  -6   8   1      384.85      395.60     15.27 o 
  -5   8   1       92.06       90.28      7.47 o 
  -4   8   1      745.54      734.50     12.86 o 
  -3   8   1       95.84       98.01      5.50 o 
  -2   8   1      169.56      204.27      7.44 o 
  -1   8   1        6.89       12.51      2.23 o 
   0   8   1     1293.94     1356.72     15.79 o 
   1   8   1       30.66       54.33      3.19 o 
   2   8   1      949.16      947.24     15.72 o 
   3   8   1      517.11      468.88     17.79 o 
   4   8   1        4.84        1.70      3.57 o 
   5   8   1        5.31        6.31      7.03 o 
   6   8   1      172.86      183.63      9.70 o 
   7   8   1       25.24       25.08      8.67 o 
  -6   9   1      115.82      133.89     11.17 o 
  -5   9   1       13.00       16.17      5.21 o 
  -4   9   1       32.85       33.15      4.84 o 
  -3   9   1       16.87       16.58      3.62 o 
  -2   9   1      556.10      528.41      9.98 o 
  -1   9   1      158.69      170.02      4.94 o 
   0   9   1      114.13       87.63      3.89 o 
   1   9   1        3.39        4.64      3.10 o 
   2   9   1      803.84      732.93     13.96 o 
   3   9   1        0.17        5.77      3.64 o 
   4   9   1      345.54      341.33     10.42 o 
   5   9   1        5.48       -3.86      4.63 o 
   6   9   1      100.03      117.45      8.57 o 
  -6  10   1        2.50       -8.40      6.95 o 
  -5  10   1      161.44      165.63      9.09 o 
  -4  10   1        3.10        0.22      4.56 o 
  -3  10   1       62.93       67.55      7.09 o 
  -2  10   1       11.82        8.79      3.04 o 
  -1  10   1       49.12       58.51      5.82 o 
   0  10   1       33.76       41.44      3.90 o 
   1  10   1      207.17      223.27      7.78 o 
   2  10   1        6.56        0.64      3.65 o 
   3  10   1       72.52       60.31      7.08 o 
   4  10   1        6.31        5.62      5.97 o 
   5  10   1      451.10      434.75     22.10 o 
   6  10   1        0.24       -2.10      6.33 o 
  -5  11   1       10.85        6.88      5.98 o 
  -4  11   1       57.22       75.00      6.67 o 
  -3  11   1      397.75      421.90     14.56 o 
  -2  11   1      275.07      288.60      9.26 o 
  -1  11   1       66.49       72.60      5.01 o 
   0  11   1       13.05        5.81      3.30 o 
   1  11   1       20.98       17.51      4.41 o 
   2  11   1      202.76      216.15      8.18 o 
   3  11   1      608.11      591.47     13.83 o 
   4  11   1       75.33       73.10      8.85 o 
   5  11   1      138.29      148.75      9.20 o 
  -5  12   1        5.23        4.02      6.42 o 
  -4  12   1      205.21      183.91      9.40 o 
  -3  12   1        1.62        3.28      4.84 o 
  -2  12   1      273.56      269.66      9.56 o 
  -1  12   1       45.12       40.52      4.64 o 
   0  12   1      244.43      241.01     10.10 o 
   1  12   1      141.61      133.14      7.63 o 
   2  12   1      118.60      104.06      6.97 o 
   3  12   1       99.52       89.94      7.38 o 
   4  12   1      222.83      225.43     10.07 o 
   5  12   1       75.75       57.92      7.54 o 
  -4  13   1      105.66      108.20      8.95 o 
  -3  13   1       80.22       89.12      9.46 o 
  -2  13   1      297.32      309.61     10.87 o 
  -1  13   1       21.00       12.71      5.11 o 
   0  13   1        3.41       -4.06      5.49 o 
   1  13   1       58.38       47.32      6.23 o 
   2  13   1       91.82      109.74     17.79 o 
   3  13   1      213.09      212.85      9.92 o 
   4  13   1       27.60       19.12      6.62 o 
  -3  14   1        8.14        4.60      6.07 o 
  -2  14   1        4.25        2.16      5.52 o 
  -1  14   1      216.73      205.47      9.80 o 
   0  14   1        0.06        0.18      5.21 o 
   1  14   1      104.12      101.72      8.28 o 
   2  14   1       13.30       18.40      6.08 o 
   3  14   1        8.09       -2.83      5.94 o 
  -2  15   1      258.88      241.69     11.20 o 
  -1  15   1        2.36       -1.40      7.79 o 
   0  15   1       71.86       66.98      7.66 o 
   1  15   1        4.46       -3.57      6.18 o 
   2  15   1       45.74       58.26      7.83 o 
  -8   0   2        0.74        0.87      9.73 o 
  -6   0   2     1777.40     1702.83     46.07 o 
  -4   0   2     1003.44      994.60     27.70 o 
  -2   0   2       15.28       14.49      3.44 o 
   0   0   2     1450.88     1550.53     29.49 o 
   2   0   2     3531.73     3668.70     69.12 o 
   4   0   2     3683.55     3828.04     77.86 o 
   6   0   2      311.01      286.01     16.38 o 
   8   0   2        5.04       13.95     11.83 o 
  -8   1   2       66.89       63.23      9.43 o 
  -7   1   2       27.70       24.08      7.22 o 
  -6   1   2      264.43      254.73     18.83 o 
  -5   1   2      110.05      115.31      5.25 o 
  -4   1   2       60.94       58.51      2.96 o 
  -3   1   2        3.31        1.29      1.41 o 
  -2   1   2      162.71      180.48      3.82 o 
  -1   1   2     5463.37     5237.97     98.27 o 
   0   1   2      123.48       99.78      3.64 o 
   1   1   2        0.72       -0.54      0.72 o 
   2   1   2     4074.11     4151.19     54.92 o 
   3   1   2     1500.35     1427.99     23.21 o 
   4   1   2       92.06      111.31      6.61 o 
   5   1   2       27.38       32.52      3.89 o 
   6   1   2      273.53      278.69     30.02 o 
   7   1   2       87.96       85.51      8.82 o 
   8   1   2       83.93       90.80     10.03 o 
  -8   2   2        5.13       10.75      7.45 o 
  -7   2   2      143.34      138.73     23.33 o 
  -6   2   2       92.40      104.15     12.98 o 
  -5   2   2     1415.50     1416.55     27.81 o 
  -4   2   2      188.13      190.84      5.66 o 
  -3   2   2       14.14       15.75      1.68 o 
  -2   2   2     2110.44     2240.91     20.15 o 
  -1   2   2      571.05      546.53      8.22 o 
   0   2   2      252.67      257.56      5.45 o 
   1   2   2     3146.21     3119.91     33.82 o 
   2   2   2        4.06        0.11      1.42 o 
   3   2   2        0.37        2.08      3.50 o 
   4   2   2      256.47      262.36     11.15 o 
   5   2   2      722.93      742.48     26.45 o 
   6   2   2       24.69       23.56      6.12 o 
   7   2   2       51.12       57.96     21.31 o 
   8   2   2       21.48       13.89      8.99 o 
  -8   3   2      120.64      100.09     10.70 o 
  -7   3   2       34.10       26.48      7.01 o 
  -6   3   2      685.46      646.36     18.00 o 
  -5   3   2       64.20       58.74      6.09 o 
  -4   3   2      585.99      584.63     13.59 o 
  -3   3   2       20.95       29.77      2.05 o 
  -2   3   2      167.46      219.64      4.73 o 
  -1   3   2       59.28       50.80      1.77 o 
   0   3   2       78.56       45.63      1.86 o 
   1   3   2      730.13      719.02      9.89 o 
   2   3   2       16.56        7.36      1.30 o 
   3   3   2     1302.20     1328.93     21.47 o 
   4   3   2      840.78      873.60     17.37 o 
   5   3   2       90.44       91.34      5.94 o 
   6   3   2      280.75      252.33     18.84 o 
   7   3   2        0.10        5.98      6.81 o 
  -7   4   2      216.03      197.98     12.52 o 
  -6   4   2      192.51      198.87     10.88 o 
  -5   4   2      664.11      640.62     11.42 o 
  -4   4   2      523.12      511.78     10.91 o 
  -3   4   2        0.17        0.64      1.49 o 
  -2   4   2        0.65        1.60      1.30 o 
  -1   4   2     5850.25     5904.67     49.14 o 
   0   4   2      143.75       99.77      2.75 o 
   1   4   2       62.72       53.30      3.75 o 
   2   4   2        0.23       -0.44      1.94 o 
   3   4   2      713.14      714.51      9.98 o 
   4   4   2      833.63      847.56     23.55 o 
   5   4   2       74.61       61.44      5.25 o 
   6   4   2      256.56      266.83     22.70 o 
   7   4   2       34.43       14.09      7.13 o 
  -7   5   2      128.15      107.48     10.22 o 
  -6   5   2        9.09        2.40      5.74 o 
  -5   5   2        4.66        1.95      3.26 o 
  -4   5   2      271.32      298.52      7.17 o 
  -3   5   2      345.92      363.73      7.18 o 
  -2   5   2      630.91      620.03      8.15 o 
  -1   5   2      332.02      324.60      5.15 o 
   0   5   2     1686.19     1779.00     23.91 o 
   1   5   2     1635.89     1581.83     16.93 o 
   2   5   2      406.99      433.13     13.70 o 
   3   5   2     1676.71     1688.33     19.13 o 
   4   5   2        5.57        8.85      2.40 o 
   5   5   2       33.68       37.31      4.71 o 
   6   5   2       58.00       59.17      7.72 o 
   7   5   2      137.42      118.52     11.13 o 
  -7   6   2        0.63       -8.53      6.76 o 
  -6   6   2      125.78      145.12     10.06 o 
  -5   6   2      211.51      236.68      7.33 o 
  -4   6   2       36.23       38.33      3.57 o 
  -3   6   2       39.91       46.00      3.37 o 
  -2   6   2      222.08      249.60      5.06 o 
  -1   6   2      140.65      137.35      3.61 o 
   0   6   2       13.68       13.45      6.24 o 
   1   6   2       68.09       55.52      2.73 o 
   2   6   2       82.94       87.16      4.16 o 
   3   6   2      704.28      725.47     13.06 o 
   4   6   2        0.75       -4.52      3.05 o 
   5   6   2      647.20      633.02     13.89 o 
   6   6   2       54.73       66.02      6.54 o 
   7   6   2       83.45       74.60     11.47 o 
  -7   7   2        4.91       -6.70      7.37 o 
  -6   7   2       10.94       16.52      8.19 o 
  -5   7   2      143.89      133.70      6.48 o 
  -4   7   2        0.21        0.38      2.86 o 
  -3   7   2      147.84      131.61      5.01 o 
  -2   7   2       72.44       80.51      3.37 o 
  -1   7   2        4.91        1.28      1.68 o 
   0   7   2        9.05       10.04      3.25 o 
   1   7   2     1134.90     1030.74     20.23 o 
   2   7   2       80.83       83.82      4.67 o 
   3   7   2       12.29       28.88      3.65 o 
   4   7   2      329.67      329.36     15.50 o 
   5   7   2        7.18        2.32      4.07 o 
   6   7   2       31.95       18.69      5.78 o 
   7   7   2        4.97       -0.99      7.63 o 
  -7   8   2       55.12       72.80     25.77 o 
  -6   8   2       29.53       23.21     14.72 o 
  -5   8   2      118.48      109.94      6.25 o 
  -4   8   2       71.25       74.72      4.89 o 
  -3   8   2      100.32      111.81      5.10 o 
  -2   8   2       33.59       38.38      3.00 o 
  -1   8   2     1283.38     1177.34     13.83 o 
   0   8   2      251.48      253.80      6.09 o 
   1   8   2       17.52       10.93      2.28 o 
   2   8   2       52.99       58.15      4.30 o 
   3   8   2       52.14       68.62      7.69 o 
   4   8   2      185.31      183.45      8.50 o 
   5   8   2      239.07      233.36     15.35 o 
   6   8   2       94.17       92.20      7.75 o 
  -6   9   2        4.11        6.53      6.82 o 
  -5   9   2        1.80        0.82      4.57 o 
  -4   9   2       47.44       46.24      4.81 o 
  -3   9   2      489.81      459.35      9.88 o 
  -2   9   2        1.82       -0.89      2.42 o 
  -1   9   2       37.80       46.29      3.74 o 
   0   9   2      278.54      291.97      6.80 o 
   1   9   2      403.27      392.42     10.92 o 
   2   9   2      284.75      265.62     14.08 o 
   3   9   2     1020.85      933.92     16.88 o 
   4   9   2        4.06        0.25      4.12 o 
   5   9   2       45.24       40.25      6.17 o 
   6   9   2       31.15       23.56      6.22 o 
  -6  10   2       57.59       55.40      9.25 o 
  -5  10   2        4.26       -0.13      5.00 o 
  -4  10   2       29.86       30.32      4.47 o 
  -3  10   2        9.49        6.08      3.50 o 
  -2  10   2      358.91      364.44      7.68 o 
  -1  10   2       61.11       60.38      3.94 o 
   0  10   2      209.07      213.29      7.66 o 
   1  10   2        2.92       -0.13      3.64 o 
   2  10   2        2.77       -0.22      4.48 o 
   3  10   2      127.02      145.74      7.48 o 
   4  10   2      198.38      208.81      8.92 o 
   5  10   2       33.87       35.84      9.15 o 
   6  10   2       42.43       56.16      8.20 o 
  -5  11   2        1.26       -8.18      6.18 o 
  -4  11   2      193.27      167.97      8.38 o 
  -3  11   2        0.21       -3.61      3.58 o 
  -2  11   2      247.48      237.36      7.89 o 
  -1  11   2        3.82        2.32      2.96 o 
   0  11   2        3.77       -1.03      4.71 o 
   1  11   2      165.91      166.16      7.54 o 
   2  11   2      314.67      330.67     10.09 o 
   3  11   2      329.33      313.60     10.27 o 
   4  11   2       14.22       12.90      6.43 o 
   5  11   2      123.22      104.29      8.37 o 
  -5  12   2       15.15        9.91      9.64 o 
  -4  12   2       27.83       34.50      5.97 o 
  -3  12   2       23.45       28.84      5.42 o 
  -2  12   2        0.05       -1.47      3.81 o 
  -1  12   2       96.44      101.66      6.06 o 
   0  12   2        0.00       -3.76      3.99 o 
   1  12   2      425.14      403.34     11.50 o 
   2  12   2        0.90        2.60      4.55 o 
   3  12   2        4.37        3.09      4.70 o 
   4  12   2       44.33       31.15      6.69 o 
   5  12   2        0.50       -3.91      8.02 o 
  -4  13   2       50.09       47.00      7.55 o 
  -3  13   2      160.90      151.08      9.31 o 
  -2  13   2       35.75       50.67      6.22 o 
  -1  13   2      110.66      100.16     12.71 o 
   0  13   2        7.11        4.55      4.72 o 
   1  13   2      108.85      110.38      7.73 o 
   2  13   2      101.42      115.38      8.07 o 
   3  13   2        4.97       -0.90      5.31 o 
   4  13   2        0.08       -5.50      9.63 o 
  -3  14   2       63.96       66.73     11.94 o 
  -2  14   2       23.53       31.95      6.42 o 
  -1  14   2      138.79      142.17      9.13 o 
   0  14   2       21.09       26.07      5.94 o 
   1  14   2       20.44       18.91      5.69 o 
   2  14   2        4.92       -3.40      8.56 o 
   3  14   2        2.11       10.26      8.13 o 
  -2  15   2        6.58       -7.00     11.32 o 
  -1  15   2       19.56        9.80      8.04 o 
   0  15   2        1.39        3.04      5.74 o 
   1  15   2        9.64        9.61      7.50 o 
   2  15   2       15.96       16.97      8.55 o 
  -7   0   3      245.83      226.33     16.29 o 
  -5   0   3      838.23      883.24     20.45 o 
  -3   0   3      553.26      616.39     13.14 o 
  -1   0   3    11632.11    11019.75    139.78 o 
   1   0   3    10762.81    11104.37    500.34 o 
   3   0   3     1676.47     1990.29     42.57 o 
   5   0   3      579.89      583.96     21.59 o 
   7   0   3       32.65       36.02      7.10 o 
  -8   1   3       20.07       22.38      8.24 o 
  -7   1   3        0.68       -5.56      6.23 o 
  -6   1   3      172.83      169.43      7.44 o 
  -5   1   3      735.89      748.98     17.24 o 
  -4   1   3     1103.36     1044.02     12.04 o 
  -3   1   3      859.51      767.14     10.67 o 
  -2   1   3      248.91      228.79      4.45 o 
  -1   1   3     1864.64     1923.03     45.30 o 
   0   1   3     4438.57     4170.35     44.63 o 
   1   1   3     2487.33     2402.78     26.27 o 
   2   1   3        5.92        0.71      2.26 o 
   3   1   3       95.18       87.53      5.06 o 
   4   1   3        4.62        0.36      3.31 o 
   5   1   3       53.89       42.20      5.62 o 
   6   1   3      155.94      150.25      9.67 o 
   7   1   3       63.38       67.14      8.87 o 
  -8   2   3        7.08        5.28      7.82 o 
  -7   2   3       13.17       10.00      6.26 o 
  -6   2   3      579.63      579.93     14.02 o 
  -5   2   3      320.45      292.32      7.65 o 
  -4   2   3        2.68        2.11      1.81 o 
  -3   2   3      171.50      165.12      3.71 o 
  -2   2   3      499.07      424.71      7.32 o 
  -1   2   3       90.56      104.13      3.36 o 
   0   2   3    20406.86    18809.05    613.33 o 
   1   2   3        0.02       -0.76      0.84 o 
   2   2   3        1.69        2.31      2.30 o 
   3   2   3      296.56      307.58      8.75 o 
   4   2   3      150.24      124.87      5.55 o 
   5   2   3        9.32        5.99      5.72 o 
   6   2   3      117.77      131.97      9.17 o 
   7   2   3       60.84       62.13      8.72 o 
  -8   3   3       40.43       57.79      9.73 o 
  -7   3   3       39.33       45.92      8.52 o 
  -6   3   3      204.69      180.92      7.26 o 
  -5   3   3      714.94      702.06     12.11 o 
  -4   3   3     1438.38     1397.74     15.38 o 
  -3   3   3        1.30        4.65      3.30 o 
  -2   3   3     1636.69     1675.08     15.97 o 
  -1   3   3       68.48       93.41      2.62 o 
   0   3   3     2785.76     2649.87     22.91 o 
   1   3   3      159.42      124.87      3.34 o 
   2   3   3     1818.45     1812.13     19.12 o 
   3   3   3      245.60      270.24      6.82 o 
   4   3   3       36.41       37.74      3.94 o 
   5   3   3       74.13       65.02      5.36 o 
   6   3   3       42.05       34.66      8.55 o 
   7   3   3       15.55       15.12      6.75 o 
  -7   4   3        9.32       12.56      7.41 o 
  -6   4   3       31.42       29.56      5.27 o 
  -5   4   3        2.95        3.16      3.56 o 
  -4   4   3       50.17       53.01      3.06 o 
  -3   4   3       43.79       35.39      2.28 o 
  -2   4   3     2286.28     2319.03     25.21 o 
  -1   4   3      109.50       74.68      3.07 o 
   0   4   3       69.41       68.68      4.93 o 
   1   4   3      575.62      546.02      9.61 o 
   2   4   3      835.82      844.67     22.49 o 
   3   4   3        5.89        5.59      3.06 o 
   4   4   3       92.17      110.04      4.60 o 
   5   4   3       21.11       27.94      4.63 o 
   6   4   3        7.74        6.02      4.86 o 
   7   4   3       14.72       13.94      7.46 o 
  -7   5   3       30.44       26.66      7.78 o 
  -6   5   3       26.43       23.00      5.25 o 
  -5   5   3        5.07        3.83      3.75 o 
  -4   5   3      107.53      114.27      4.83 o 
  -3   5   3        8.17        8.20      1.78 o 
  -2   5   3       48.92       77.36      2.97 o 
  -1   5   3       24.54       18.28      1.98 o 
   0   5   3      351.51      403.63      6.44 o 
   1   5   3      260.88      265.20      5.03 o 
   2   5   3      184.51      218.38      4.82 o 
   3   5   3      128.58      129.84      4.37 o 
   4   5   3        5.41        6.96      2.72 o 
   5   5   3        5.62        4.73      3.92 o 
   6   5   3        5.58        7.60      5.21 o 
   7   5   3        0.18       -7.24      7.25 o 
  -7   6   3       32.78       28.96      8.39 o 
  -6   6   3       25.88       20.69      5.44 o 
  -5   6   3      632.29      645.04     16.91 o 
  -4   6   3       61.19       58.00      4.22 o 
  -3   6   3        2.90        3.11      2.22 o 
  -2   6   3        0.55       -0.29      1.54 o 
  -1   6   3     2735.09     2752.71     40.73 o 
   0   6   3      249.02      295.44      5.73 o 
   1   6   3     1770.58     1801.07     24.90 o 
   2   6   3       19.23       17.92      2.15 o 
   3   6   3       14.82       10.07      2.36 o 
   4   6   3       22.07       24.69      4.48 o 
   5   6   3      298.74      284.78      9.79 o 
   6   6   3       18.89       26.64      5.96 o 
   7   6   3        0.30        2.28      8.21 o 
  -7   7   3       15.78       12.59      8.47 o 
  -6   7   3        5.76        6.14      5.20 o 
  -5   7   3      326.35      330.85      8.82 o 
  -4   7   3       92.13       98.67      5.16 o 
  -3   7   3     1551.83     1552.58     36.07 o 
  -2   7   3      270.43      249.87      5.41 o 
  -1   7   3       39.86       30.91      2.52 o 
   0   7   3      253.24      258.07      5.73 o 
   1   7   3      541.06      562.91      8.70 o 
   2   7   3       18.09       21.46      2.43 o 
   3   7   3      528.69      533.27     11.43 o 
   4   7   3      285.03      292.31     10.76 o 
   5   7   3       29.18       25.88      4.97 o 
   6   7   3       37.74       41.85      6.27 o 
   7   7   3       35.86       40.01      9.62 o 
  -7   8   3        6.61        9.43      8.10 o 
  -6   8   3      137.32      149.12     13.31 o 
  -5   8   3        6.40        3.45      4.25 o 
  -4   8   3      117.99      144.19      6.55 o 
  -3   8   3      433.93      460.32      9.33 o 
  -2   8   3      402.27      423.43      7.53 o 
  -1   8   3       56.31       47.63      3.47 o 
   0   8   3     2163.04     2242.44     24.79 o 
   1   8   3       97.59       95.36      5.46 o 
   2   8   3      158.06      171.45      6.37 o 
   3   8   3      832.53      815.05     15.08 o 
   4   8   3      520.78      503.17     12.12 o 
   5   8   3        0.22       -2.19      4.51 o 
   6   8   3      161.10      190.65     10.02 o 
  -6   9   3        7.79       -8.73     11.24 o 
  -5   9   3        1.96        2.59      4.25 o 
  -4   9   3      603.39      642.53     12.41 o 
  -3   9   3        3.82        4.14      3.16 o 
  -2   9   3      605.00      562.99      9.49 o 
  -1   9   3      207.45      208.40      6.12 o 
   0   9   3       24.33       21.38      2.99 o 
   1   9   3        1.59        0.88      3.03 o 
   2   9   3     1623.38     1570.88     23.17 o 
   3   9   3      165.65      164.30      7.11 o 
   4   9   3      128.38      144.42      7.69 o 
   5   9   3      207.86      203.11      9.05 o 
   6   9   3        0.50        6.28      6.37 o 
  -6  10   3        1.76       -0.71      7.12 o 
  -5  10   3       40.22       53.59      5.52 o 
  -4  10   3        3.79        6.33      4.04 o 
  -3  10   3        0.01       -3.32      3.24 o 
  -2  10   3      299.21      272.01      6.82 o 
  -1  10   3      577.55      604.04     10.96 o 
   0  10   3       61.16       70.72      9.37 o 
   1  10   3      774.72      781.24     14.98 o 
   2  10   3       52.74       54.13      5.25 o 
   3  10   3        8.42        3.60      4.13 o 
   4  10   3      100.61      123.17      7.67 o 
   5  10   3      151.10      154.38     14.28 o 
   6  10   3       35.54       41.55      9.86 o 
  -5  11   3       22.37       20.73      6.56 o 
  -4  11   3        7.58       -0.75      4.22 o 
  -3  11   3      749.20      735.20     15.78 o 
  -2  11   3       34.58       39.15      4.04 o 
  -1  11   3      165.43      148.64      6.12 o 
   0  11   3        8.45        2.71      3.89 o 
   1  11   3       13.26        9.60      4.21 o 
   2  11   3        0.16       -2.63      3.93 o 
   3  11   3      180.43      167.77      8.09 o 
   4  11   3       31.55       38.23      6.51 o 
   5  11   3        0.23        3.29      7.51 o 
  -5  12   3        1.52       -6.98      6.12 o 
  -4  12   3       24.47       19.00      5.05 o 
  -3  12   3       12.29        8.85      4.39 o 
  -2  12   3      150.50      157.08      7.07 o 
  -1  12   3       12.23        0.00      4.49 o 
   0  12   3       91.85      112.10      6.99 o 
   1  12   3        8.70        9.63      4.72 o 
   2  12   3        1.22       -0.27      4.71 o 
   3  12   3       63.04       56.26      8.34 o 
   4  12   3      102.30       88.42     12.54 o 
   5  12   3        1.17       -3.72      9.12 o 
  -4  13   3       29.71       23.49      6.70 o 
  -3  13   3       58.53       70.06      7.74 o 
  -2  13   3      104.40      107.21     15.34 o 
  -1  13   3       98.27       96.96      7.66 o 
   0  13   3        2.26        2.52      4.67 o 
   1  13   3      114.71       89.03      8.77 o 
   2  13   3      129.12      140.81     16.53 o 
   3  13   3        0.15       -2.59     16.78 o 
   4  13   3        2.80        1.32      8.47 o 
  -3  14   3       54.84       57.38      9.16 o 
  -2  14   3        0.07       -9.85      6.57 o 
  -1  14   3       17.59       12.35      5.79 o 
   0  14   3        0.34       -0.36      6.71 o 
   1  14   3        2.06      -10.07      6.71 o 
   2  14   3        2.88        0.94      7.60 o 
   3  14   3        0.98       -5.88      8.25 o 
  -2  15   3       41.91       53.20     13.49 o 
  -1  15   3        0.52       -5.66      7.33 o 
   0  15   3        8.08       -5.36      7.19 o 
   1  15   3        0.88        0.78      8.13 o 
  -8   0   4       39.88       29.33     11.45 o 
  -6   0   4      565.16      538.90     19.05 o 
  -4   0   4      669.12      680.36     15.56 o 
  -2   0   4        4.78        0.80      1.76 o 
   0   0   4     2787.76     2750.72     49.99 o 
   2   0   4     1121.37     1095.91     24.50 o 
   4   0   4      108.55       84.12      8.23 o 
   6   0   4       53.62       51.59     10.48 o 
  -8   1   4       63.15       67.90      9.95 o 
  -7   1   4       66.62       55.87      6.82 o 
  -6   1   4      122.51      115.72      7.19 o 
  -5   1   4       11.63        7.97      3.19 o 
  -4   1   4      110.21      113.53      4.57 o 
  -3   1   4      382.71      372.49      6.81 o 
  -2   1   4     2233.03     2228.09     22.94 o 
  -1   1   4     2643.28     2403.18     26.03 o 
   0   1   4      543.90      584.77     14.36 o 
   1   1   4      574.56      609.37      8.03 o 
   2   1   4     1043.93      991.80     13.26 o 
   3   1   4      560.03      544.51     40.99 o 
   4   1   4      687.15      721.13     15.82 o 
   5   1   4       27.07       26.61      5.32 o 
   6   1   4       92.96      102.48     11.81 o 
   7   1   4      117.74      113.48     10.42 o 
  -8   2   4        1.20        2.92      6.40 o 
  -7   2   4       60.27       76.21     11.58 o 
  -6   2   4        1.86        1.75      3.67 o 
  -5   2   4      442.53      457.73      9.67 o 
  -4   2   4      119.44      115.39      4.51 o 
  -3   2   4     1388.74     1421.65     16.86 o 
  -2   2   4     1587.15     1623.45     17.53 o 
  -1   2   4      956.95      918.92     12.06 o 
   0   2   4       82.74       97.79      3.02 o 
   1   2   4     2177.19     1980.32     50.85 o 
   2   2   4      289.48      279.58      5.72 o 
   3   2   4     2021.83     2189.06     45.29 o 
   4   2   4       16.87       18.78      4.25 o 
   5   2   4      391.29      403.06     13.91 o 
   6   2   4        0.71       -7.49      4.99 o 
   7   2   4       24.36       14.20      8.75 o 
  -7   3   4       11.34       11.21      5.37 o 
  -6   3   4       16.75       18.86      4.84 o 
  -5   3   4      327.71      318.88      8.02 o 
  -4   3   4       80.51       82.88      4.17 o 
  -3   3   4      450.27      473.63      7.88 o 
  -2   3   4        0.07        1.26      1.63 o 
  -1   3   4     1852.03     1873.69     17.09 o 
   0   3   4     7550.69     7715.17     63.06 o 
   1   3   4      697.19      745.00      9.03 o 
   2   3   4      372.88      345.92      6.57 o 
   3   3   4     1654.38     1722.57     19.53 o 
   4   3   4      160.94      176.33      6.51 o 
   5   3   4      326.26      321.34      9.48 o 
   6   3   4      284.08      284.55      9.80 o 
   7   3   4        2.81        6.43      6.59 o 
  -7   4   4      105.67      109.47     12.91 o 
  -6   4   4       41.99       44.37      6.04 o 
  -5   4   4       75.75       86.54      5.88 o 
  -4   4   4        7.47       10.26      2.21 o 
  -3   4   4       82.74       97.07      3.82 o 
  -2   4   4      143.07      136.59      3.20 o 
  -1   4   4       76.56       66.48      2.24 o 
   0   4   4       79.67       58.74      2.80 o 
   1   4   4     1380.42     1460.21     15.80 o 
   2   4   4      257.32      243.30      5.05 o 
   3   4   4       35.93       36.16      3.43 o 
   4   4   4      181.32      186.50      5.72 o 
   5   4   4       12.99        2.91      3.54 o 
   6   4   4       97.89      112.40      7.57 o 
   7   4   4       17.99       12.99      7.68 o 
  -7   5   4       13.26       12.74      5.90 o 
  -6   5   4       11.69        6.70      4.64 o 
  -5   5   4      219.43      217.17      8.43 o 
  -4   5   4        0.00       -1.52      2.40 o 
  -3   5   4      114.54      100.60      3.39 o 
  -2   5   4      150.59      126.58      3.21 o 
  -1   5   4       54.38       53.73      2.65 o 
   0   5   4     1062.53     1094.80     11.49 o 
   1   5   4     2975.03     3105.74     30.81 o 
   2   5   4        0.83        1.01      1.74 o 
   3   5   4        1.48        3.34      2.19 o 
   4   5   4       15.28       14.12      3.06 o 
   5   5   4       60.34       57.11      5.75 o 
   6   5   4       19.49       14.14      5.23 o 
   7   5   4      106.81      103.89     10.62 o 
  -7   6   4       30.93       36.74      6.81 o 
  -6   6   4      149.44      158.26      9.05 o 
  -5   6   4       30.48       16.90      4.34 o 
  -4   6   4       34.24       27.78      3.45 o 
  -3   6   4      588.88      592.23      8.62 o 
  -2   6   4      773.23      857.25     11.80 o 
  -1   6   4      628.66      633.11      8.00 o 
   0   6   4      257.09      248.37      4.61 o 
   1   6   4       99.31      113.17      5.03 o 
   2   6   4        0.01        0.00      1.79 o 
   3   6   4      710.42      666.54     10.30 o 
   4   6   4      115.53      116.39      6.26 o 
   5   6   4       33.23       34.77      5.13 o 
   6   6   4      221.54      213.23      9.73 o 
   7   6   4       11.34       10.80     13.72 o 
  -7   7   4        2.96        0.67      6.07 o 
  -6   7   4       36.03       37.68      6.42 o 
  -5   7   4      169.55      168.60     13.35 o 
  -4   7   4        6.86        7.41      3.20 o 
  -3   7   4       27.80       33.10      3.35 o 
  -2   7   4      468.45      477.30      8.57 o 
  -1   7   4      213.14      204.51      6.93 o 
   0   7   4        9.77        2.81      1.99 o 
   1   7   4      166.45      158.39      4.55 o 
   2   7   4      386.39      383.05      7.19 o 
   3   7   4       94.93       77.51      5.14 o 
   4   7   4       95.82      123.53      6.73 o 
   5   7   4       19.09       26.34      5.29 o 
   6   7   4       39.48       40.42      6.73 o 
   7   7   4        0.74       -9.25     11.65 o 
  -6   8   4        0.23       -4.56      5.16 o 
  -5   8   4      145.77      158.56      7.10 o 
  -4   8   4       54.69       60.17      5.46 o 
  -3   8   4        0.63        0.45      2.50 o 
  -2   8   4       56.27       51.99      3.71 o 
  -1   8   4      589.91      581.94     11.31 o 
   0   8   4      190.52      169.30      5.17 o 
   1   8   4      700.85      723.70     10.90 o 
   2   8   4       36.60       35.71      3.97 o 
   3   8   4        3.41        0.13      3.32 o 
   4   8   4       10.39       15.45      4.55 o 
   5   8   4      355.02      364.72     11.35 o 
   6   8   4       66.57       81.56      9.09 o 
  -6   9   4        2.48       -3.87      6.99 o 
  -5   9   4        0.28       -2.74      4.14 o 
  -4   9   4      187.70      198.20      7.14 o 
  -3   9   4      617.48      605.70     11.47 o 
  -2   9   4       47.31       48.15      4.22 o 
  -1   9   4      230.22      233.65      9.42 o 
   0   9   4     1048.31     1038.27     14.51 o 
   1   9   4      307.81      332.95      8.90 o 
   2   9   4      278.79      268.06      8.29 o 
   3   9   4      475.19      485.07     11.61 o 
   4   9   4        5.46        3.30      4.36 o 
   5   9   4       82.88      111.92     10.29 o 
   6   9   4      128.03      125.90     11.57 o 
  -6  10   4      110.87      119.14     11.71 o 
  -5  10   4       60.11       78.68      6.37 o 
  -4  10   4       26.17       18.66      4.50 o 
  -3  10   4        2.78       -4.54      4.16 o 
  -2  10   4      414.99      416.62     14.60 o 
  -1  10   4      167.66      159.03      6.08 o 
   0  10   4      189.67      198.13      6.52 o 
   1  10   4      108.96       98.58      7.99 o 
   2  10   4       20.58       19.58      4.40 o 
   3  10   4       69.69       64.35      5.82 o 
   4  10   4      488.78      475.63     16.23 o 
   5  10   4        0.00        1.27      9.69 o 
  -5  11   4       20.61       20.88      5.54 o 
  -4  11   4      193.97      181.52      7.82 o 
  -3  11   4       14.62        9.39      7.43 o 
  -2  11   4      382.06      410.55     13.45 o 
  -1  11   4      174.39      167.67      6.56 o 
   0  11   4      126.90      115.92      6.78 o 
   1  11   4      123.95      128.15      8.41 o 
   2  11   4      265.58      245.25      9.02 o 
   3  11   4      143.20      142.77     10.36 o 
   4  11   4       22.06       19.21      7.44 o 
   5  11   4        7.29        4.76      7.61 o 
  -5  12   4       20.37        7.96      6.34 o 
  -4  12   4       55.94       54.38      7.17 o 
  -3  12   4       75.19       92.68      9.27 o 
  -2  12   4        7.92        2.13      4.00 o 
  -1  12   4       34.36       40.10      5.40 o 
   0  12   4      239.98      228.97     17.77 o 
   1  12   4       19.70        8.24      6.22 o 
   2  12   4      148.46      139.25     10.74 o 
   3  12   4      303.38      336.12     16.58 o 
   4  12   4       88.35       76.40     13.97 o 
  -4  13   4       70.81       77.71      8.22 o 
  -3  13   4       48.42       46.51      6.63 o 
  -2  13   4       15.51        5.42      5.46 o 
  -1  13   4        1.12        4.15      6.22 o 
   0  13   4       84.28       68.61      7.89 o 
   1  13   4        2.87        2.91      5.94 o 
   2  13   4       86.40       84.91      9.52 o 
   3  13   4       19.74       23.40      7.92 o 
   4  13   4       50.47       75.70     10.53 o 
  -3  14   4       10.37       17.30     11.32 o 
  -2  14   4      245.32      265.20     13.71 o 
  -1  14   4        0.01        8.78      6.95 o 
   0  14   4        2.47        9.73      6.83 o 
   1  14   4        5.51        9.35      7.33 o 
   2  14   4       29.47       29.16      8.89 o 
   3  14   4       98.72       83.28     11.34 o 
  -1  15   4       16.80       12.15      7.74 o 
   0  15   4       10.92       12.25      7.67 o 
   1  15   4       58.37       65.35     15.61 o 
  -7   0   5      109.57      113.99     10.34 o 
  -5   0   5     1138.58     1203.13     24.54 o 
  -3   0   5      469.30      505.78     11.75 o 
  -1   0   5      752.86      733.19     12.35 o 
   1   0   5       12.11        8.46      1.52 o 
   3   0   5       28.75       18.60      4.80 o 
   5   0   5      667.99      672.79     23.57 o 
   7   0   5       32.45       55.57     11.80 o 
  -8   1   5        6.61        4.61      7.70 o 
  -7   1   5       17.82       27.60      5.90 o 
  -6   1   5      236.42      236.50      7.96 o 
  -5   1   5       86.38       86.59      5.04 o 
  -4   1   5     1049.36     1082.73     17.52 o 
  -3   1   5        2.34        0.55      1.74 o 
  -2   1   5        3.20        1.83      1.37 o 
  -1   1   5       20.09       16.71      5.39 o 
   0   1   5     8063.13     7744.79    102.60 o 
   1   1   5     1936.04     1914.27     20.37 o 
   2   1   5     1838.25     1714.83     21.32 o 
   3   1   5      776.91      771.26     14.72 o 
   4   1   5      457.13      435.84     11.66 o 
   5   1   5        0.08       -6.49      4.33 o 
   6   1   5      355.02      293.81     13.23 o 
   7   1   5       89.78       85.78     20.05 o 
  -7   2   5       47.73       49.83      6.56 o 
  -6   2   5      470.88      499.69     11.25 o 
  -5   2   5       94.25       90.55      5.26 o 
  -4   2   5      137.73      141.07      5.06 o 
  -3   2   5       36.37       33.22      3.23 o 
  -2   2   5     4299.00     4170.73     46.41 o 
  -1   2   5      141.97      104.65      2.82 o 
   0   2   5     2329.70     2318.61     26.95 o 
   1   2   5     1457.04     1526.86     15.88 o 
   2   2   5      276.16      271.71      5.85 o 
   3   2   5       63.54       53.57      4.02 o 
   4   2   5      886.18      855.59     17.52 o 
   5   2   5       22.02       17.93      4.90 o 
   6   2   5       72.55       73.06      6.25 o 
   7   2   5       17.89       12.04      6.40 o 
  -7   3   5       16.20       19.47      5.15 o 
  -6   3   5        4.30        1.73      4.40 o 
  -5   3   5      339.11      338.27      8.55 o 
  -4   3   5      178.39      171.69      5.44 o 
  -3   3   5      173.18      163.48      4.65 o 
  -2   3   5     2153.19     2281.97     37.85 o 
  -1   3   5      657.29      684.55      7.77 o 
   0   3   5     5035.23     5000.93     46.75 o 
   1   3   5     2521.63     2448.02     24.32 o 
   2   3   5     1334.54     1448.58     24.65 o 
   3   3   5     1323.58     1283.97     17.80 o 
   4   3   5       34.95       32.71      3.31 o 
   5   3   5       55.33       53.48      4.43 o 
   6   3   5        0.07       -2.98      6.26 o 
   7   3   5      121.80      103.55      9.93 o 
  -7   4   5       61.80       76.31      7.87 o 
  -6   4   5       43.36       42.63      5.61 o 
  -5   4   5      408.22      398.72     14.89 o 
  -4   4   5        4.42        4.84      2.53 o 
  -3   4   5      301.11      289.91      5.76 o 
  -2   4   5      122.66      108.11      3.06 o 
  -1   4   5     1730.89     1726.19     18.25 o 
   0   4   5     1016.51      980.93     10.34 o 
   1   4   5      157.69      137.79      3.53 o 
   2   4   5     1503.01     1536.87     17.38 o 
   3   4   5      183.93      183.66      5.17 o 
   4   4   5        0.02        2.81      2.70 o 
   5   4   5      445.82      431.64      9.41 o 
   6   4   5        5.41       -7.15      4.77 o 
   7   4   5       14.03       11.12      6.99 o 
  -7   5   5        3.95        2.58      6.98 o 
  -6   5   5       10.41       22.91      5.43 o 
  -5   5   5       10.11        6.08      4.22 o 
  -4   5   5      203.64      203.71      7.41 o 
  -3   5   5      137.70      125.55      3.67 o 
  -2   5   5       49.99       42.53      2.54 o 
  -1   5   5      223.04      245.95      4.95 o 
   0   5   5     2528.56     2542.37     23.26 o 
   1   5   5       18.60       17.69      1.94 o 
   2   5   5     3141.42     3197.32     49.48 o 
   3   5   5        3.62        0.38      2.33 o 
   4   5   5     1743.57     1754.54     21.43 o 
   5   5   5        1.19        1.04      3.97 o 
   6   5   5      131.53      141.49      8.56 o 
   7   5   5        9.60        7.74     10.96 o 
  -7   6   5       95.08      111.66      8.91 o 
  -6   6   5        1.98       -3.21      4.83 o 
  -5   6   5       79.60       88.79      6.63 o 
  -4   6   5       11.60       14.99      3.82 o 
  -3   6   5        0.13        1.21      2.65 o 
  -2   6   5     1185.11     1138.82     21.20 o 
  -1   6   5      747.85      731.56      9.04 o 
   0   6   5       87.27       85.88      3.09 o 
   1   6   5      102.95      114.85      3.79 o 
   2   6   5       52.06       62.64      5.12 o 
   3   6   5       82.83       87.40      4.22 o 
   4   6   5     1374.11     1444.74     28.56 o 
   5   6   5       42.67       46.43      5.65 o 
   6   6   5      717.31      704.89     16.44 o 
   7   6   5        8.68       -2.81     11.16 o 
  -7   7   5       17.08        5.80      6.45 o 
  -6   7   5       96.40      108.57      8.23 o 
  -5   7   5      247.11      256.17      9.50 o 
  -4   7   5       29.76       33.47      5.79 o 
  -3   7   5      688.24      706.06     22.67 o 
  -2   7   5      452.19      505.39      9.44 o 
  -1   7   5      259.65      278.90      5.29 o 
   0   7   5       51.85       51.94      3.96 o 
   1   7   5      436.33      405.21      7.42 o 
   2   7   5       58.03       67.03      3.62 o 
   3   7   5      395.04      377.00      9.70 o 
   4   7   5      255.58      245.15      8.71 o 
   5   7   5       17.93       13.12      5.11 o 
   6   7   5        1.25       -9.82      6.55 o 
  -6   8   5        0.35       -0.76      5.08 o 
  -5   8   5        3.13        1.82      4.61 o 
  -4   8   5      155.61      152.87      7.41 o 
  -3   8   5      624.01      602.52     17.35 o 
  -2   8   5     1002.60      967.14     24.13 o 
  -1   8   5      275.68      266.78      6.82 o 
   0   8   5     1106.16     1045.78     12.46 o 
   1   8   5        0.70        0.77      2.45 o 
   2   8   5       26.60       36.85      4.42 o 
   3   8   5      710.38      748.54     14.80 o 
   4   8   5      424.45      402.67     14.21 o 
   5   8   5      243.66      268.35     12.87 o 
   6   8   5      275.72      292.38     14.45 o 
  -6   9   5        8.19       -4.37      5.82 o 
  -5   9   5       67.53       58.15      6.65 o 
  -4   9   5       15.18        8.50      8.40 o 
  -3   9   5       85.22      100.09      6.41 o 
  -2   9   5       26.84       35.17      3.83 o 
  -1   9   5     1156.79     1200.49     16.45 o 
   0   9   5      249.90      248.82      6.75 o 
   1   9   5        0.02        0.43      3.09 o 
   2   9   5     1333.38     1284.42     20.22 o 
   3   9   5      208.55      227.21     11.82 o 
   4   9   5      249.63      215.99     11.36 o 
   5   9   5       73.12       74.39     11.87 o 
   6   9   5        7.78       17.81     10.91 o 
  -6  10   5        1.77       -1.64      8.22 o 
  -5  10   5        2.22        9.49      5.88 o 
  -4  10   5      172.96      182.36      8.75 o 
  -3  10   5      131.59      140.51      7.50 o 
  -2  10   5        1.93       -2.84      3.31 o 
  -1  10   5      707.44      711.98     12.22 o 
   0  10   5      125.90      132.06      5.88 o 
   1  10   5      854.15      818.51     20.27 o 
   2  10   5       21.96       26.75      5.96 o 
   3  10   5        5.20        1.14      6.48 o 
   4  10   5      222.37      226.64     12.52 o 
   5  10   5       98.95      104.17     10.42 o 
  -5  11   5        0.30       -3.61      6.14 o 
  -4  11   5       46.93       53.55      8.51 o 
  -3  11   5       98.49      110.43      8.61 o 
  -2  11   5        0.01       -0.31      3.70 o 
  -1  11   5       27.65       27.51      4.26 o 
   0  11   5      186.05      186.91     20.56 o 
   1  11   5      170.77      170.67     10.27 o 
   2  11   5      831.84      854.54     22.21 o 
   3  11   5      229.14      199.40     11.74 o 
   4  11   5      221.35      215.22     12.63 o 
   5  11   5       12.98       -5.05      7.65 o 
  -4  12   5       35.04       23.34      6.73 o 
  -3  12   5       15.35       13.23      8.62 o 
  -2  12   5      390.03      411.09     24.19 o 
  -1  12   5       41.13       34.93      6.69 o 
   0  12   5      275.76      281.22     12.62 o 
   1  12   5       72.23       70.30      8.31 o 
   2  12   5       59.10       45.71      8.21 o 
   3  12   5      154.76      143.38     11.61 o 
   4  12   5      286.52      265.04     25.68 o 
  -4  13   5       39.36       43.24      9.80 o 
  -3  13   5      104.26      107.88     10.61 o 
  -2  13   5        2.38        4.09     12.27 o 
  -1  13   5      105.57      106.82     12.03 o 
   0  13   5        0.55        1.98      6.73 o 
   1  13   5       38.24       32.37      7.81 o 
   2  13   5       25.77       28.26     19.90 o 
   3  13   5      128.16      112.05     11.28 o 
  -3  14   5       13.29        5.42     10.32 o 
  -2  14   5       69.65       61.89      9.66 o 
  -1  14   5       50.74       68.31      9.63 o 
   0  14   5       51.30       53.28     10.82 o 
   1  14   5      125.22      159.81     35.68 o 
   2  14   5        8.06       -0.04      8.29 o 
  -1  15   5        0.78       -3.86      9.08 o 
   0  15   5        0.15        2.29      7.89 o 
   1  15   5       23.20       24.74      9.01 o 
  -6   0   6     1319.74     1314.38     27.84 o 
  -4   0   6      264.24      254.72     15.15 o 
  -2   0   6       12.82       29.56      3.17 o 
   0   0   6      717.74      624.61     22.97 o 
   2   0   6       33.70       53.84      5.25 o 
   4   0   6     1661.93     1632.64     39.12 o 
   6   0   6      319.17      342.43     18.68 o 
  -7   1   6       15.91       14.19      5.92 o 
  -6   1   6      364.30      368.29      9.58 o 
  -5   1   6      478.34      489.45     10.18 o 
  -4   1   6     1819.66     1819.22     26.38 o 
  -3   1   6      225.82      212.02      5.51 o 
  -2   1   6     2259.94     2196.49     23.10 o 
  -1   1   6      475.70      455.31      7.47 o 
   0   1   6     1186.44     1151.51     12.39 o 
   1   1   6      302.14      277.54      4.48 o 
   2   1   6     1310.28     1318.89     22.17 o 
   3   1   6      950.68      935.76     14.23 o 
   4   1   6      528.01      537.78     13.30 o 
   5   1   6       45.76       44.74      5.94 o 
   6   1   6       65.08       61.34      7.45 o 
   7   1   6      136.40      150.69     11.61 o 
  -7   2   6       84.30       84.35     11.52 o 
  -6   2   6      217.84      206.84      7.76 o 
  -5   2   6      127.80      131.37      5.73 o 
  -4   2   6      812.29      857.25     13.02 o 
  -3   2   6      758.41      848.07     11.89 o 
  -2   2   6     4393.23     4776.01     45.92 o 
  -1   2   6      215.47      163.77      3.66 o 
   0   2   6      444.47      524.74      9.65 o 
   1   2   6       87.63       66.51      2.25 o 
   2   2   6        0.68        0.14      1.49 o 
   3   2   6       74.37       67.94      3.86 o 
   4   2   6       74.95       81.78      4.99 o 
   5   2   6     1023.82     1061.36     19.00 o 
   6   2   6        4.19       -3.58      4.58 o 
   7   2   6       30.99       35.46      8.05 o 
  -7   3   6        0.91        4.44      4.87 o 
  -6   3   6       98.52      103.16     11.87 o 
  -5   3   6       35.89       41.00      6.00 o 
  -4   3   6      691.54      673.13     11.16 o 
  -3   3   6      886.33      892.38     12.37 o 
  -2   3   6     1615.54     1754.26     19.51 o 
  -1   3   6     1316.11     1301.76     14.48 o 
   0   3   6      492.49      491.26      8.66 o 
   1   3   6      196.84      218.98      4.04 o 
   2   3   6       17.76        8.99      2.07 o 
   3   3   6     1280.88     1368.37     18.81 o 
   4   3   6      398.19      401.14      9.36 o 
   5   3   6       73.05       72.11      4.87 o 
   6   3   6       43.97       34.87      4.91 o 
   7   3   6       75.19       58.76      8.25 o 
  -7   4   6        9.46        0.53      5.47 o 
  -6   4   6       70.71       72.08      7.69 o 
  -5   4   6       81.22       77.45      7.41 o 
  -4   4   6       89.36       81.91      4.43 o 
  -3   4   6      311.58      326.86      6.81 o 
  -2   4   6       91.41      108.91      3.24 o 
  -1   4   6      332.87      383.60      5.64 o 
   0   4   6     1571.07     1748.43     21.20 o 
   1   4   6     1054.59     1108.38     11.78 o 
   2   4   6     1112.64     1267.88     15.15 o 
   3   4   6        2.44        0.67      2.14 o 
   4   4   6        3.77        4.22      2.98 o 
   5   4   6        9.48        7.05      3.49 o 
   6   4   6       77.03       86.35      8.14 o 
   7   4   6       42.50       40.70     12.06 o 
  -7   5   6       15.08        8.76      6.33 o 
  -6   5   6       62.23       63.84     11.56 o 
  -5   5   6      370.40      339.83     10.46 o 
  -4   5   6       35.02       30.10      4.93 o 
  -3   5   6        0.47        0.46      2.09 o 
  -2   5   6        0.56        0.32      1.55 o 
  -1   5   6        0.01        0.20      1.50 o 
   0   5   6      390.25      371.37      6.36 o 
   1   5   6       12.94        6.86      1.58 o 
   2   5   6      245.28      288.41      6.11 o 
   3   5   6        6.96        5.43      2.80 o 
   4   5   6       98.58      109.74      5.23 o 
   5   5   6       75.12       74.45      6.82 o 
   6   5   6      167.19      169.85     16.91 o 
   7   5   6       57.07       87.59     14.69 o 
  -7   6   6       70.48       78.11      8.37 o 
  -6   6   6      468.13      479.97     18.53 o 
  -5   6   6        0.54        1.40      4.11 o 
  -4   6   6      319.18      321.32      9.51 o 
  -3   6   6      200.73      209.99      6.95 o 
  -2   6   6        1.11        2.92      1.80 o 
  -1   6   6      255.74      281.98      5.21 o 
   0   6   6     2229.33     2260.26     21.65 o 
   1   6   6       63.79       76.44      5.82 o 
   2   6   6      323.44      336.27      6.86 o 
   3   6   6      284.67      282.52      6.83 o 
   4   6   6      240.32      238.46     12.49 o 
   5   6   6       51.66       66.45      8.02 o 
   6   6   6       47.26       42.10      8.24 o 
  -7   7   6       16.15        7.11      6.34 o 
  -6   7   6      182.29      182.17      9.77 o 
  -5   7   6       19.98       21.48      4.90 o 
  -4   7   6     1576.75     1563.08     24.32 o 
  -3   7   6       44.91       49.76      4.66 o 
  -2   7   6     1177.69     1206.36     15.79 o 
  -1   7   6       97.21       91.84      3.53 o 
   0   7   6      243.06      242.28      5.12 o 
   1   7   6      259.33      241.59      5.79 o 
   2   7   6     1927.78     1930.19     27.37 o 
   3   7   6       14.24       15.66      5.00 o 
   4   7   6      639.00      679.52     35.59 o 
   5   7   6      108.88      108.56      9.51 o 
   6   7   6       94.54       84.11      9.99 o 
  -6   8   6       33.42       32.33      6.48 o 
  -5   8   6      387.70      375.42     11.78 o 
  -4   8   6      248.38      249.73     10.94 o 
  -3   8   6        5.08        1.16      3.58 o 
  -2   8   6      566.52      542.47      9.84 o 
  -1   8   6      825.04      818.84     12.27 o 
   0   8   6     1170.24     1114.54     13.21 o 
   1   8   6       57.60       63.16      5.68 o 
   2   8   6      348.21      332.61     12.27 o 
   3   8   6      509.98      528.73     15.93 o 
   4   8   6        0.47        3.44      5.51 o 
   5   8   6      515.16      502.58     17.49 o 
   6   8   6      120.98      142.06     12.03 o 
  -6   9   6      123.67      114.99      8.69 o 
  -5   9   6      226.04      223.74      9.71 o 
  -4   9   6      497.06      470.66     12.55 o 
  -3   9   6      709.68      698.43     21.86 o 
  -2   9   6      337.41      324.30      7.88 o 
  -1   9   6        0.57        0.08      2.91 o 
   0   9   6      259.70      226.86      8.14 o 
   1   9   6      862.64      907.10     21.41 o 
   2   9   6        0.02        0.10      4.75 o 
   3   9   6      484.88      521.83     19.43 o 
   4   9   6       74.54       69.98      8.78 o 
   5   9   6       15.32        9.32      7.21 o 
   6   9   6        0.24       -0.04      9.99 o 
  -5  10   6       15.43        4.06      5.61 o 
  -4  10   6       50.17       62.30      6.41 o 
  -3  10   6      694.97      709.63     15.21 o 
  -2  10   6     2452.99     2460.65     30.18 o 
  -1  10   6      202.15      188.68      8.13 o 
   0  10   6     2823.48     2747.06     36.86 o 
   1  10   6      411.26      412.07     27.91 o 
   2  10   6      431.84      401.70     14.78 o 
   3  10   6       90.23       86.43     11.76 o 
   4  10   6       10.13        2.95      6.71 o 
   5  10   6        4.76       -0.28      7.63 o 
  -5  11   6        2.00        1.23      7.70 o 
  -4  11   6      434.46      432.25     13.04 o 
  -3  11   6       62.20       53.43     14.50 o 
  -2  11   6       78.20       83.30      6.76 o 
  -1  11   6        1.94       -1.89      4.37 o 
   0  11   6       54.73       48.30      9.67 o 
   1  11   6        0.21       -1.65      7.25 o 
   2  11   6      978.55      966.73     31.79 o 
   3  11   6        3.64        8.84      6.81 o 
   4  11   6      104.31      118.16     17.92 o 
   5  11   6        0.90       -1.69      8.53 o 
  -4  12   6        0.86        4.35     12.21 o 
  -3  12   6       34.78       37.47      7.69 o 
  -2  12   6        7.15       11.38      6.24 o 
  -1  12   6      403.60      382.20     14.17 o 
   0  12   6       79.23       91.49      9.31 o 
   1  12   6      287.91      275.30     13.18 o 
   2  12   6      173.71      157.58     11.89 o 
   3  12   6       39.28       26.04      8.39 o 
   4  12   6      111.70      115.00     24.95 o 
  -3  13   6      152.64      173.99     12.49 o 
  -2  13   6       78.76       83.51     12.56 o 
  -1  13   6       11.02        4.92      6.60 o 
   0  13   6        6.03       -2.09      6.06 o 
   1  13   6      108.33      125.55     16.65 o 
   2  13   6       83.18      102.50     11.08 o 
   3  13   6      186.51      214.81     14.38 o 
  -2  14   6      186.90      225.56     17.64 o 
  -1  14   6        0.01       -0.83      8.80 o 
   0  14   6       77.46       86.66     10.10 o 
   1  14   6        4.50       -2.37      7.30 o 
   2  14   6        1.67       10.66      8.06 o 
  -7   0   7      185.30      184.25     12.55 o 
  -5   0   7      697.54      700.62     17.84 o 
  -3   0   7      353.23      381.24     10.57 o 
  -1   0   7     6139.60     5985.10     78.84 o 
   1   0   7     2131.28     2066.58     29.84 o 
   3   0   7      663.74      654.51     18.83 o 
   5   0   7     2082.54     2082.03     49.43 o 
   7   0   7      291.61      255.80     18.70 o 
  -7   1   7       59.55       59.87      7.59 o 
  -6   1   7       17.52       26.94      4.62 o 
  -5   1   7       76.60       67.34      4.74 o 
  -4   1   7       60.85       51.66      3.96 o 
  -3   1   7     2175.73     2152.54     32.71 o 
  -2   1   7      869.42      826.37     10.99 o 
  -1   1   7     1378.64     1429.19     15.62 o 
   0   1   7     3572.65     3719.91     53.62 o 
   1   1   7     2377.18     2470.20     24.66 o 
   2   1   7     1433.65     1407.91     15.95 o 
   3   1   7     2718.85     2685.13     28.42 o 
   4   1   7      542.91      588.56     11.68 o 
   5   1   7        3.96       -4.22      3.65 o 
   6   1   7        0.87       -3.30      4.55 o 
   7   1   7       38.87       33.88      6.75 o 
  -7   2   7        1.07       -4.79      5.63 o 
  -6   2   7      501.80      507.42     11.47 o 
  -5   2   7      182.52      187.61      6.88 o 
  -4   2   7      285.35      289.78      7.49 o 
  -3   2   7       40.28       47.16      3.32 o 
  -2   2   7      292.62      269.90      5.51 o 
  -1   2   7     1021.74     1122.34     18.08 o 
   0   2   7     2247.30     2289.40     34.91 o 
   1   2   7     6302.66     6824.80     74.23 o 
   2   2   7      155.24      182.75      5.48 o 
   3   2   7      153.01      168.44      5.65 o 
   4   2   7      311.84      297.99      7.98 o 
   5   2   7       65.79       63.24      4.58 o 
   6   2   7       47.66       60.81      6.33 o 
   7   2   7        2.68       -7.70      5.78 o 
  -7   3   7        0.17        2.40      5.81 o 
  -6   3   7       36.74       38.26      6.67 o 
  -5   3   7      309.89      315.15      8.36 o 
  -4   3   7      836.46      884.18     13.39 o 
  -3   3   7       39.82       45.32      3.24 o 
  -2   3   7     1335.35     1464.50     14.97 o 
  -1   3   7     1579.74     1709.35     23.49 o 
   0   3   7     1770.77     1960.20     42.06 o 
   1   3   7     4753.45     4842.63     54.37 o 
   2   3   7       39.74       54.97      3.05 o 
   3   3   7      483.51      509.01      9.64 o 
   4   3   7      125.95      137.11      6.04 o 
   5   3   7       98.00      109.38     10.02 o 
   6   3   7        0.06       -3.57      4.69 o 
   7   3   7       80.45       83.00     13.52 o 
  -7   4   7      110.80      118.76      9.07 o 
  -6   4   7        9.40       11.26      5.00 o 
  -5   4   7       11.29       13.71      5.33 o 
  -4   4   7        5.71        8.16      2.77 o 
  -3   4   7      530.22      535.08      9.12 o 
  -2   4   7      741.11      751.38     12.61 o 
  -1   4   7     3773.56     3935.36     34.48 o 
   0   4   7      488.60      594.84      9.84 o 
   1   4   7      449.19      473.89      9.19 o 
   2   4   7       63.79       73.41      3.54 o 
   3   4   7      202.80      193.21      6.16 o 
   4   4   7      184.57      162.85      5.84 o 
   5   4   7      198.68      200.14      8.17 o 
   6   4   7       80.29       65.87     14.86 o 
   7   4   7       30.07       19.06     11.88 o 
  -7   5   7        7.74       11.11      6.15 o 
  -6   5   7        5.44       10.86      6.09 o 
  -5   5   7        6.27        3.96      4.27 o 
  -4   5   7      228.13      236.82      8.10 o 
  -3   5   7      202.83      208.55      5.74 o 
  -2   5   7     1861.56     1942.40     31.47 o 
  -1   5   7      374.65      400.76      9.98 o 
   0   5   7      310.68      267.09      4.74 o 
   1   5   7       81.68       71.40      2.90 o 
   2   5   7       26.15       18.44      2.57 o 
   3   5   7      129.08      108.19      7.40 o 
   4   5   7       32.18       28.43      4.31 o 
   5   5   7       60.36       44.28      7.11 o 
   6   5   7       59.48       46.56      8.59 o 
  -7   6   7       16.53       20.26      6.63 o 
  -6   6   7      463.07      471.38     13.51 o 
  -5   6   7       36.95       25.26      5.41 o 
  -4   6   7      323.74      346.32     11.07 o 
  -3   6   7        7.79        5.22      3.08 o 
  -2   6   7      318.63      338.63      9.72 o 
  -1   6   7      153.14      167.78      4.49 o 
   0   6   7     1223.81     1228.79     13.46 o 
   1   6   7      350.25      359.72      7.54 o 
   2   6   7       13.19        5.20      2.94 o 
   3   6   7       26.51       28.55      4.24 o 
   4   6   7       36.55       37.21      6.12 o 
   5   6   7      524.26      550.69     18.23 o 
   6   6   7        1.93        1.47      8.10 o 
  -6   7   7       18.13       21.76      5.88 o 
  -5   7   7      241.73      245.01      9.58 o 
  -4   7   7        1.15        3.20      3.84 o 
  -3   7   7      343.21      339.73     12.22 o 
  -2   7   7       14.21       10.75      2.65 o 
  -1   7   7       26.15       25.60      2.55 o 
   0   7   7      504.91      478.24      9.03 o 
   1   7   7     1327.87     1330.65     17.54 o 
   2   7   7      411.21      363.35      9.32 o 
   3   7   7      529.94      528.01     21.91 o 
   4   7   7      426.02      449.90     15.26 o 
   5   7   7      228.89      250.25     13.17 o 
   6   7   7        1.25       -1.78      7.11 o 
  -6   8   7      495.47      506.42     20.79 o 
  -5   8   7       44.82       55.29      6.55 o 
  -4   8   7      297.21      314.17     10.05 o 
  -3   8   7      298.47      319.23     11.04 o 
  -2   8   7       10.05        7.42      2.83 o 
  -1   8   7     1330.93     1276.02     49.76 o 
   0   8   7      704.02      726.63     15.09 o 
   1   8   7      749.01      715.97     11.99 o 
   2   8   7      478.30      492.51     15.22 o 
   3   8   7       40.70       46.05      6.66 o 
   4   8   7        5.07       -4.14      5.55 o 
   5   8   7       52.91       43.03     15.51 o 
   6   8   7       33.02       33.89     11.75 o 
  -6   9   7       37.42       39.81      7.40 o 
  -5   9   7       12.39       10.36      5.31 o 
  -4   9   7     1027.45     1064.36     34.52 o 
  -3   9   7        0.40        1.72      3.93 o 
  -2   9   7     2438.11     2366.56     32.89 o 
  -1   9   7      138.24      151.61      7.21 o 
   0   9   7      912.66      941.90     17.77 o 
   1   9   7      855.85      878.33     22.12 o 
   2   9   7       56.70       55.83      7.22 o 
   3   9   7     1238.92     1227.90     38.96 o 
   4   9   7       18.98       12.78      6.77 o 
   5   9   7       26.49       28.92      8.27 o 
  -5  10   7       31.34       36.62      8.59 o 
  -4  10   7      106.40      106.71     13.00 o 
  -3  10   7      289.52      294.16     13.23 o 
  -2  10   7      292.90      279.92     14.10 o 
  -1  10   7      956.21      978.49     29.38 o 
   0  10   7     1365.21     1299.33     31.09 o 
   1  10   7     1426.46     1459.06     30.84 o 
   2  10   7       62.34       71.02      8.14 o 
   3  10   7        1.59        0.65      9.48 o 
   4  10   7        0.01       -7.81      6.78 o 
   5  10   7      158.15      188.85     13.83 o 
  -5  11   7       97.60      104.52     15.26 o 
  -4  11   7      212.63      197.25     13.05 o 
  -3  11   7      609.62      612.66     19.17 o 
  -2  11   7       18.56       12.11      5.00 o 
  -1  11   7      495.04      535.79     13.57 o 
   0  11   7      128.43      104.85      9.12 o 
   1  11   7       16.01        9.53      6.21 o 
   2  11   7       42.26       58.02      8.47 o 
   3  11   7      156.98      176.37     12.21 o 
   4  11   7       61.47       75.84      9.65 o 
  -4  12   7       10.86        3.10      8.14 o 
  -3  12   7      106.27      104.73     18.90 o 
  -2  12   7       77.29       95.39      7.57 o 
  -1  12   7       38.72       37.00      7.59 o 
   0  12   7       77.40       80.33     19.23 o 
   1  12   7       81.88       73.10      8.89 o 
   2  12   7       35.90       23.35      7.75 o 
   3  12   7       10.60        3.70      7.72 o 
   4  12   7        5.45        1.09      8.24 o 
  -3  13   7       18.86       21.05     16.75 o 
  -2  13   7        6.50        6.57     10.40 o 
  -1  13   7       48.38       33.64      8.88 o 
   0  13   7        0.02        3.78      6.72 o 
   1  13   7      136.83      148.96     19.75 o 
   2  13   7       56.79       53.43     10.51 o 
   3  13   7      131.72      109.92     11.89 o 
  -2  14   7       12.91       -1.18     10.93 o 
  -1  14   7       30.33       39.08      9.10 o 
   0  14   7        1.53       10.84      8.28 o 
   1  14   7      117.21      135.76     12.11 o 
   2  14   7       25.05       19.90     16.71 o 
  -6   0   8        3.48       -6.30      5.22 o 
  -4   0   8      104.79      104.99     12.32 o 
  -2   0   8        5.13        3.62      2.58 o 
   0   0   8      604.48      619.83     11.44 o 
   2   0   8      149.07      157.33      6.03 o 
   4   0   8       71.31       76.97      6.59 o 
   6   0   8       12.50        2.34      8.34 o 
  -7   1   8       36.07       27.03      6.57 o 
  -6   1   8        7.51        3.69      5.51 o 
  -5   1   8      152.84      140.76      6.25 o 
  -4   1   8        1.98       -3.75      2.50 o 
  -3   1   8      559.93      488.29     14.73 o 
  -2   1   8        6.25        3.33      1.82 o 
  -1   1   8        0.51        0.73      1.42 o 
   0   1   8      232.21      237.36      6.13 o 
   1   1   8     1550.45     1555.46     16.86 o 
   2   1   8       37.14       40.97      2.63 o 
   3   1   8     3447.11     3422.49     35.21 o 
   4   1   8       92.58       94.93      5.33 o 
   5   1   8      195.73      199.16      6.98 o 
   6   1   8        5.67       15.58      5.38 o 
   7   1   8        0.79       -9.33      7.29 o 
  -7   2   8       14.74       19.74      6.26 o 
  -6   2   8        0.50        2.82      4.63 o 
  -5   2   8       60.05       70.06      4.95 o 
  -4   2   8       38.20       29.59      3.67 o 
  -3   2   8        3.04        0.59      2.11 o 
  -2   2   8      667.51      706.94     10.19 o 
  -1   2   8     2357.90     2293.92     25.29 o 
   0   2   8       37.56       49.41      3.16 o 
   1   2   8      382.47      371.32      7.94 o 
   2   2   8       33.59       36.56      2.59 o 
   3   2   8      493.09      500.45      8.69 o 
   4   2   8      178.16      176.57      6.05 o 
   5   2   8       82.97       88.25      8.25 o 
   6   2   8       32.72       25.78      8.24 o 
   7   2   8       26.31       12.62      7.29 o 
  -7   3   8       14.89        9.43      6.19 o 
  -6   3   8       34.95       24.92      5.52 o 
  -5   3   8       17.10       18.78      3.93 o 
  -4   3   8      360.86      328.60      7.88 o 
  -3   3   8      389.11      379.46      7.67 o 
  -2   3   8      653.99      643.39      9.57 o 
  -1   3   8      690.67      709.10     12.25 o 
   0   3   8      507.73      485.21     10.48 o 
   1   3   8        0.99       -0.81      2.16 o 
   2   3   8      414.31      370.10      6.62 o 
   3   3   8       15.46       15.26      2.89 o 
   4   3   8      345.72      358.15     11.48 o 
   5   3   8        3.16        2.10      5.08 o 
   6   3   8      114.47      123.49      8.29 o 
   7   3   8       67.45       89.23     14.90 o 
  -7   4   8        2.44       -0.52      5.99 o 
  -6   4   8       68.40       73.59      7.06 o 
  -5   4   8       87.11       86.56      6.67 o 
  -4   4   8       56.37       64.99      4.33 o 
  -3   4   8      444.59      446.27      8.42 o 
  -2   4   8       15.38        4.90      1.85 o 
  -1   4   8      775.07      786.59      9.41 o 
   0   4   8      232.96      256.32      6.81 o 
   1   4   8      204.27      205.95      6.32 o 
   2   4   8       15.40       17.13      3.15 o 
   3   4   8        9.67        4.68      3.41 o 
   4   4   8       45.03       56.55      6.23 o 
   5   4   8       50.39       44.09      5.72 o 
   6   4   8       22.58       17.52      7.42 o 
  -7   5   8        3.66        1.26      6.26 o 
  -6   5   8      109.85      115.68      8.18 o 
  -5   5   8      480.74      453.50     12.19 o 
  -4   5   8       42.35       40.89      4.85 o 
  -3   5   8      923.72      930.70     13.31 o 
  -2   5   8     1075.58     1054.98     12.28 o 
  -1   5   8        0.79       -1.19      1.62 o 
   0   5   8       61.92       62.05      4.66 o 
   1   5   8       60.86       49.09      3.48 o 
   2   5   8       63.01       60.88      4.05 o 
   3   5   8      798.53      773.72     14.72 o 
   4   5   8      126.74      124.36      8.43 o 
   5   5   8        3.36        7.86      5.72 o 
   6   5   8       17.04       11.75      7.48 o 
  -6   6   8       45.72       42.39      6.35 o 
  -5   6   8      181.57      172.46      8.24 o 
  -4   6   8       36.35       42.42      5.05 o 
  -3   6   8      107.81      128.85      6.20 o 
  -2   6   8      214.59      215.19      5.05 o 
  -1   6   8       12.61       10.55      2.53 o 
   0   6   8       93.30       82.65      7.53 o 
   1   6   8      187.57      206.00      6.02 o 
   2   6   8       12.34        6.63      2.84 o 
   3   6   8      166.18      169.62      7.22 o 
   4   6   8      330.89      329.96     13.04 o 
   5   6   8       69.66       66.95      9.08 o 
   6   6   8        3.07        3.42      7.62 o 
  -6   7   8      169.37      161.11      9.72 o 
  -5   7   8       64.95       68.77      6.44 o 
  -4   7   8       34.11       35.24      5.05 o 
  -3   7   8      235.07      213.60     12.55 o 
  -2   7   8       63.90       63.28      4.93 o 
  -1   7   8      332.12      331.49      7.57 o 
   0   7   8        6.93       10.59      2.87 o 
   1   7   8      195.26      191.67      6.26 o 
   2   7   8      310.52      334.83      8.14 o 
   3   7   8     1126.40     1179.10     42.76 o 
   4   7   8        0.06       -0.26      5.44 o 
   5   7   8      125.60      135.70     10.82 o 
   6   7   8      175.14      207.73     14.32 o 
  -6   8   8       46.76       40.73      7.07 o 
  -5   8   8      160.02      165.46      9.25 o 
  -4   8   8      308.27      298.09     13.04 o 
  -3   8   8       31.01       19.47      6.78 o 
  -2   8   8        0.13        3.59      3.60 o 
  -1   8   8     1501.06     1452.94     22.75 o 
   0   8   8        0.12        2.28      2.90 o 
   1   8   8     1117.09     1102.22     16.13 o 
   2   8   8        4.17        1.81      3.39 o 
   3   8   8      143.61      147.61     10.96 o 
   4   8   8       69.03       82.10     10.92 o 
   5   8   8        1.55        9.67      9.25 o 
  -6   9   8       20.84       25.15      9.04 o 
  -5   9   8       30.32       37.19     11.10 o 
  -4   9   8        4.47        3.01      6.16 o 
  -3   9   8      581.16      583.13     32.89 o 
  -2   9   8      218.75      233.77     15.33 o 
  -1   9   8      331.24      312.28      9.72 o 
   0   9   8        0.55        1.12      3.83 o 
   1   9   8      112.40      109.55      5.85 o 
   2   9   8        9.98       12.75      4.13 o 
   3   9   8       25.78       22.68      6.98 o 
   4   9   8       22.34       31.46      7.72 o 
   5   9   8       23.75       19.45      8.58 o 
  -5  10   8       43.99       35.95      8.76 o 
  -4  10   8      108.47       99.88     21.64 o 
  -3  10   8       54.77       63.34      7.91 o 
  -2  10   8       20.33       18.42      4.99 o 
  -1  10   8      447.12      418.39     11.51 o 
   0  10   8      132.09      129.17      7.41 o 
   1  10   8       32.14       26.53      6.07 o 
   2  10   8       57.56       62.80      6.85 o 
   3  10   8       13.51       19.69      6.94 o 
   4  10   8       86.63       78.96     24.13 o 
   5  10   8        2.12        0.11      8.49 o 
  -4  11   8        7.37        7.84      7.52 o 
  -3  11   8      760.92      742.55     23.22 o 
  -2  11   8        0.12       -2.85      6.19 o 
  -1  11   8      804.32      743.30     20.17 o 
   0  11   8        1.29        3.87      7.23 o 
   1  11   8       20.55       27.61      6.77 o 
   2  11   8       53.61       52.14      8.05 o 
   3  11   8       51.32       72.47     20.38 o 
   4  11   8       11.95        6.07     10.23 o 
  -4  12   8        3.51       -0.17      8.26 o 
  -3  12   8        1.99        2.31      7.08 o 
  -2  12   8        1.17       -0.64      6.67 o 
  -1  12   8      388.30      412.56     15.49 o 
   0  12   8        0.43        0.14      6.54 o 
   1  12   8      377.16      399.24     16.01 o 
   2  12   8       24.29       10.44      7.35 o 
   3  12   8       15.38       -1.56      7.86 o 
  -3  13   8        1.86       -0.72      8.16 o 
  -2  13   8        6.64       -4.73     10.12 o 
  -1  13   8        6.62        1.90      8.55 o 
   0  13   8        0.02       10.71      7.30 o 
   1  13   8      100.56      101.75     10.69 o 
   2  13   8       38.63       48.99      9.85 o 
  -1  14   8       53.57       51.47      9.78 o 
   0  14   8       95.45       91.00     18.99 o 
   1  14   8      121.57      114.74     11.77 o 
  -7   0   9       64.64       89.98     29.32 o 
  -5   0   9      172.66      164.81      9.52 o 
  -3   0   9       17.69       14.49      3.94 o 
  -1   0   9     3289.56     3042.64     43.26 o 
   1   0   9       95.17      109.21      5.01 o 
   3   0   9     1238.38     1203.04     21.90 o 
   5   0   9      882.56      894.68     20.72 o 
  -7   1   9       20.64       15.00      6.50 o 
  -6   1   9       76.68       76.06      6.12 o 
  -5   1   9      167.29      173.76      6.81 o 
  -4   1   9      220.51      225.22      6.83 o 
  -3   1   9     1073.55     1065.13     40.41 o 
  -2   1   9      146.01      151.26      4.59 o 
  -1   1   9       12.21       16.83      2.50 o 
   0   1   9      472.56      461.05     10.28 o 
   1   1   9      486.32      441.61      7.15 o 
   2   1   9      529.84      512.78      8.09 o 
   3   1   9     1228.75     1190.72     15.33 o 
   4   1   9      222.69      215.28      7.16 o 
   5   1   9       59.91       56.51      5.63 o 
   6   1   9       24.94       30.52      5.69 o 
  -7   2   9       10.27       10.78      6.61 o 
  -6   2   9      115.53      126.09      8.46 o 
  -5   2   9       63.08       57.29      5.67 o 
  -4   2   9       12.90        8.71      3.03 o 
  -3   2   9       55.72       63.45      3.92 o 
  -2   2   9      345.73      317.93      6.51 o 
  -1   2   9       32.62       23.47      2.36 o 
   0   2   9       15.74       14.71      2.48 o 
   1   2   9       12.78       12.08      3.33 o 
   2   2   9      344.51      349.72      6.43 o 
   3   2   9       82.82       96.12      4.42 o 
   4   2   9     2445.93     2437.51     33.02 o 
   5   2   9       38.75       32.77      5.28 o 
   6   2   9       81.07       59.96      6.51 o 
  -7   3   9        6.53        5.76      6.40 o 
  -6   3   9        0.08        0.45      6.99 o 
  -5   3   9      232.25      240.30      7.75 o 
  -4   3   9       22.45       17.96      3.39 o 
  -3   3   9      417.46      397.99      9.65 o 
  -2   3   9       62.62       56.60      3.34 o 
  -1   3   9      340.35      343.10      5.99 o 
   0   3   9       47.02       53.01      4.86 o 
   1   3   9      100.56      111.41      5.12 o 
   2   3   9      427.43      441.97      9.77 o 
   3   3   9      345.25      321.15      8.85 o 
   4   3   9      111.98      118.32      6.61 o 
   5   3   9        0.27       -0.43      4.16 o 
   6   3   9       14.40       20.87      6.06 o 
  -7   4   9      103.70      125.76      9.54 o 
  -6   4   9       35.48       47.60      6.45 o 
  -5   4   9      275.97      283.46      8.29 o 
  -4   4   9       50.36       52.39      4.27 o 
  -3   4   9       81.69       98.10      5.08 o 
  -2   4   9       88.60      109.45      4.07 o 
  -1   4   9        4.31        1.88      2.44 o 
   0   4   9        2.35        4.89      2.52 o 
   1   4   9        4.70        3.55      2.75 o 
   2   4   9      170.48      168.02      6.31 o 
   3   4   9      487.65      488.70     11.12 o 
   4   4   9      428.22      437.85     11.87 o 
   5   4   9      224.22      225.72      9.35 o 
   6   4   9        7.19        1.62      7.36 o 
  -7   5   9       53.76       36.59      7.51 o 
  -6   5   9        0.49       -2.15      5.41 o 
  -5   5   9      118.34      138.15      8.05 o 
  -4   5   9      156.32      155.89      9.04 o 
  -3   5   9       44.72       43.21      3.74 o 
  -2   5   9      137.19      137.45      5.95 o 
  -1   5   9        8.16        4.95      2.53 o 
   0   5   9      220.02      206.81      6.60 o 
   1   5   9       70.04       69.57      4.18 o 
   2   5   9      740.91      710.25     11.95 o 
   3   5   9        2.24        1.75      3.09 o 
   4   5   9       67.03       71.73      9.19 o 
   5   5   9       17.65       15.43      7.02 o 
   6   5   9       27.83       27.64     11.34 o 
  -6   6   9       75.63       90.09     15.07 o 
  -5   6   9       28.59       30.19      5.29 o 
  -4   6   9        1.09        0.61      3.80 o 
  -3   6   9       53.01       53.69      5.94 o 
  -2   6   9       86.33       86.34      4.56 o 
  -1   6   9       21.12       16.07      3.01 o 
   0   6   9      687.44      688.03     11.48 o 
   1   6   9       24.24       23.42      3.36 o 
   2   6   9       26.04       30.08      5.73 o 
   3   6   9       13.31       12.65      3.42 o 
   4   6   9      212.28      222.40     11.50 o 
   5   6   9        2.04        1.45      6.27 o 
   6   6   9       88.60      119.37     11.63 o 
  -6   7   9       55.51       51.23      8.88 o 
  -5   7   9       20.07       23.20      9.17 o 
  -4   7   9       24.89       15.71      6.12 o 
  -3   7   9       11.17       13.53      4.81 o 
  -2   7   9        5.56        6.82      3.74 o 
  -1   7   9       24.01       25.72      3.57 o 
   0   7   9      244.91      246.31      7.09 o 
   1   7   9       31.20       27.90      3.62 o 
   2   7   9       48.63       45.09      4.25 o 
   3   7   9        7.58       10.07      3.73 o 
   4   7   9        0.16        0.40      6.21 o 
   5   7   9       40.76       27.39      7.78 o 
   6   7   9        0.00       -0.27     21.06 o 
  -6   8   9       38.10       45.03      9.62 o 
  -5   8   9       39.99       35.62      8.23 o 
  -4   8   9        6.25       -2.49      5.38 o 
  -3   8   9       35.14       27.28      6.40 o 
  -2   8   9      272.50      264.52     14.48 o 
  -1   8   9       74.09       66.93      5.39 o 
   0   8   9      186.79      184.98      6.68 o 
   1   8   9        0.13       -1.48      3.24 o 
   2   8   9       74.34       88.19      5.53 o 
   3   8   9      314.13      305.14     10.71 o 
   4   8   9      279.51      270.46     13.60 o 
   5   8   9       76.92      103.60     10.56 o 
  -5   9   9       34.79       23.12      8.28 o 
  -4   9   9      217.77      222.01     12.37 o 
  -3   9   9      301.24      307.94     15.86 o 
  -2   9   9        6.76       -1.52      4.22 o 
  -1   9   9       40.28       52.01      5.61 o 
   0   9   9      239.71      232.80      9.13 o 
   1   9   9      109.01       99.67     13.69 o 
   2   9   9      817.75      797.99     16.98 o 
   3   9   9        8.64        4.11      5.12 o 
   4   9   9        9.04       -0.88     10.44 o 
   5   9   9       55.46       44.06      8.97 o 
  -5  10   9      316.47      309.71     15.74 o 
  -4  10   9        7.94       12.36      7.12 o 
  -3  10   9       17.48       11.05      6.83 o 
  -2  10   9      141.89      155.40     10.26 o 
  -1  10   9       18.58       15.52      5.05 o 
   0  10   9      350.74      335.07     10.66 o 
   1  10   9        4.04        4.29      5.76 o 
   2  10   9       38.13       33.80      6.55 o 
   3  10   9      141.78      161.59     10.59 o 
   4  10   9       40.33       25.83      9.80 o 
  -4  11   9        1.65        7.48      7.42 o 
  -3  11   9        5.14        5.71      7.22 o 
  -2  11   9        9.79        2.09      8.00 o 
  -1  11   9       73.85       78.88     10.86 o 
   0  11   9        4.65       -1.68      5.95 o 
   1  11   9      458.41      503.10     77.74 o 
   2  11   9       43.37       34.59      6.24 o 
   3  11   9       73.04       78.10      8.29 o 
   4  11   9        0.16       -3.78      8.27 o 
  -3  12   9      241.28      231.93     13.68 o 
  -2  12   9       88.34       83.47     10.75 o 
  -1  12   9       97.20      114.45     38.29 o 
   0  12   9       42.42       53.05      8.55 o 
   1  12   9       29.30       20.62      7.47 o 
   2  12   9        1.92       -8.76      8.60 o 
   3  12   9       35.67       31.11      7.43 o 
  -2  13   9        9.70       13.67     11.32 o 
  -1  13   9        0.65        6.88      9.34 o 
   0  13   9       12.31       18.60      7.88 o 
   1  13   9        5.53        4.17      7.61 o 
   2  13   9       58.75       50.60     10.16 o 
  -6   0  10       22.57       26.29      8.21 o 
  -4   0  10      180.01      161.66      8.95 o 
  -2   0  10      420.84      422.10     10.99 o 
   0   0  10      702.15      713.92     13.44 o 
   2   0  10       94.14       95.66      5.61 o 
   4   0  10      537.87      487.34     21.53 o 
   6   0  10      177.23      195.82     17.82 o 
  -7   1  10        2.16        3.98      5.96 o 
  -6   1  10      121.92      118.54      6.97 o 
  -5   1  10      425.93      397.17      9.79 o 
  -4   1  10      329.88      329.59      8.35 o 
  -3   1  10      805.02      775.76     12.10 o 
  -2   1  10      391.90      374.36      7.39 o 
  -1   1  10        1.63        0.50      1.83 o 
   0   1  10       47.66       47.47      3.79 o 
   1   1  10      650.93      676.20     11.91 o 
   2   1  10      576.61      548.51     11.95 o 
   3   1  10      357.65      363.27      9.42 o 
   4   1  10       17.04       12.16      3.96 o 
   5   1  10       71.64       61.91      7.80 o 
   6   1  10        2.95        8.89      6.75 o 
  -7   2  10       88.68       81.25      8.07 o 
  -6   2  10       21.21       28.80      5.89 o 
  -5   2  10        0.02        1.24      3.73 o 
  -4   2  10      110.39      112.46      5.42 o 
  -3   2  10       75.32       77.96      4.33 o 
  -2   2  10       98.50       85.06      4.13 o 
  -1   2  10     1056.13     1023.80     12.86 o 
   0   2  10      400.58      418.30      8.94 o 
   1   2  10       57.04       62.24      6.07 o 
   2   2  10       91.65       98.26      5.35 o 
   3   2  10      423.48      405.62     10.08 o 
   4   2  10      147.94      140.78      7.17 o 
   5   2  10      213.36      208.80      8.94 o 
   6   2  10        0.06       -4.40      6.52 o 
  -7   3  10        1.20        4.87      6.55 o 
  -6   3  10      151.66      160.52      9.28 o 
  -5   3  10      112.61      121.89      6.43 o 
  -4   3  10      181.86      172.46      6.28 o 
  -3   3  10      181.58      183.81      5.80 o 
  -2   3  10      138.30      146.01      4.71 o 
  -1   3  10       25.47       27.25      3.35 o 
   0   3  10     1311.13     1370.02     19.91 o 
   1   3  10      688.61      692.20     12.77 o 
   2   3  10      285.31      292.35      8.17 o 
   3   3  10        2.14        0.54      3.19 o 
   4   3  10        0.46       -6.16      4.11 o 
   5   3  10       30.03       26.21      5.30 o 
   6   3  10       33.95       27.04      6.20 o 
  -6   4  10       18.73       22.07      6.03 o 
  -5   4  10      219.05      229.56      8.91 o 
  -4   4  10       57.93       55.37      4.48 o 
  -3   4  10        0.14       -4.62      3.08 o 
  -2   4  10      116.60      127.32      4.89 o 
  -1   4  10       85.66       94.08      6.56 o 
   0   4  10       41.88       50.40      4.10 o 
   1   4  10      608.26      640.64     12.57 o 
   2   4  10       38.33       46.84      6.47 o 
   3   4  10        3.43       -2.52      3.51 o 
   4   4  10       33.81       40.63      5.35 o 
   5   4  10       53.35       55.64      5.65 o 
   6   4  10       13.39        7.93      5.95 o 
  -6   5  10        8.21       -3.12      5.58 o 
  -5   5  10       47.80       58.28      7.78 o 
  -4   5  10        4.88        8.47      5.30 o 
  -3   5  10        0.80       -1.59      3.30 o 
  -2   5  10      249.06      246.80      6.63 o 
  -1   5  10      195.20      193.50      6.10 o 
   0   5  10      169.01      168.82      7.65 o 
   1   5  10       22.13       36.20      5.32 o 
   2   5  10      313.13      296.68      8.67 o 
   3   5  10        0.18        1.81      3.61 o 
   4   5  10      249.80      236.39      8.08 o 
   5   5  10       80.10       75.02      7.43 o 
   6   5  10        0.04       -6.42      6.22 o 
  -6   6  10       14.82       20.03     15.24 o 
  -5   6  10        9.13        6.95      6.17 o 
  -4   6  10       48.15       41.42      6.54 o 
  -3   6  10       30.03       30.57      5.34 o 
  -2   6  10      651.10      633.42     11.10 o 
  -1   6  10       26.57       43.52     15.71 o 
   0   6  10      254.11      239.78      6.98 o 
   1   6  10       79.30       70.91      4.52 o 
   2   6  10        9.32        3.99      3.22 o 
   3   6  10       10.92        7.87      3.46 o 
   4   6  10      475.55      489.14     14.04 o 
   5   6  10        4.19        5.03      5.80 o 
  -6   7  10       23.43       35.22      8.68 o 
  -5   7  10        3.64       -0.08      6.96 o 
  -4   7  10      271.29      313.18     17.32 o 
  -3   7  10      334.09      333.98     20.78 o 
  -2   7  10      191.04      178.19      7.49 o 
  -1   7  10       69.81       73.89      7.43 o 
   0   7  10      369.28      365.57     14.76 o 
   1   7  10      126.63      121.71      6.81 o 
   2   7  10      384.54      375.87      9.27 o 
   3   7  10      781.20      769.22     15.70 o 
   4   7  10        2.91       -4.99      5.04 o 
   5   7  10        0.21        1.63      7.16 o 
  -5   8  10       28.03       21.21      7.63 o 
  -4   8  10       52.73       61.28      8.66 o 
  -3   8  10       17.37       14.80      5.62 o 
  -2   8  10       32.26       34.49      5.11 o 
  -1   8  10      463.54      451.16     12.50 o 
   0   8  10      190.32      203.81     14.62 o 
   1   8  10      154.82      150.70      6.33 o 
   2   8  10       44.67       45.01      5.12 o 
   3   8  10      118.00      148.94     12.89 o 
   4   8  10        0.04        1.64      5.28 o 
   5   8  10      326.75      315.24     22.41 o 
  -5   9  10       39.24       59.89     24.43 o 
  -4   9  10        9.64        9.76      6.61 o 
  -3   9  10      102.56       92.13      8.58 o 
  -2   9  10       27.80       19.10     10.26 o 
  -1   9  10       10.58        8.17      4.75 o 
   0   9  10       51.82       66.17      5.98 o 
   1   9  10      439.14      435.80     11.06 o 
   2   9  10      330.98      341.29     16.67 o 
   3   9  10      105.60      104.85      8.36 o 
   4   9  10       79.89       72.69      8.12 o 
  -4  10  10        0.00        7.79      6.68 o 
  -3  10  10        7.40        7.31      6.78 o 
  -2  10  10      105.67      117.81      9.98 o 
  -1  10  10      165.37      173.68      9.23 o 
   0  10  10      435.52      434.06     13.23 o 
   1  10  10      147.67      161.87     11.63 o 
   2  10  10        4.16        7.34      5.54 o 
   3  10  10       11.37        2.08      5.84 o 
   4  10  10       84.21      105.10      8.92 o 
  -4  11  10       77.95       94.12     10.94 o 
  -3  11  10        2.18       -2.26      7.53 o 
  -2  11  10       46.08       50.86     12.18 o 
  -1  11  10       38.65       35.85      7.65 o 
   0  11  10        0.12        8.84      7.01 o 
   1  11  10      200.04      224.00     35.88 o 
   2  11  10      123.21      122.05     12.11 o 
   3  11  10       43.64       26.93      7.30 o 
  -3  12  10      141.15      150.02     12.25 o 
  -2  12  10        0.58        1.01      8.88 o 
  -1  12  10      158.02      162.32     15.02 o 
   0  12  10       61.21       51.92      8.69 o 
   1  12  10       85.85       76.51     10.19 o 
   2  12  10        0.59        1.84      7.82 o 
  -2  13  10       40.09       44.23     13.41 o 
  -1  13  10        1.79        2.07     10.10 o 
   0  13  10       22.31       25.80      8.20 o 
   1  13  10       89.00      104.83     11.26 o 
  -7   0  11       72.47       97.32     23.02 o 
  -5   0  11       19.38       20.30      6.32 o 
  -3   0  11       70.23       59.68      6.15 o 
  -1   0  11     2722.58     2531.57     37.81 o 
   1   0  11        0.02       -3.50      5.11 o 
   3   0  11       84.83       75.73     11.22 o 
   5   0  11      149.76      163.26     15.67 o 
  -7   1  11       19.88       14.81      6.67 o 
  -6   1  11        2.48        3.40      4.74 o 
  -5   1  11        6.01        8.50      4.13 o 
  -4   1  11       88.49       85.38      5.91 o 
  -3   1  11      892.11      924.15     19.17 o 
  -2   1  11     1033.44      975.36     21.15 o 
  -1   1  11      326.04      299.02      7.68 o 
   0   1  11       19.34       17.91      3.14 o 
   1   1  11       72.41       68.47      5.75 o 
   2   1  11      461.34      442.65      9.86 o 
   3   1  11      304.91      275.12     11.41 o 
   4   1  11      363.44      352.67     13.35 o 
   5   1  11        3.17       -0.58      5.88 o 
   6   1  11       24.39       23.16      7.84 o 
  -6   2  11        1.63        2.71      5.64 o 
  -5   2  11       60.71       51.22      5.25 o 
  -4   2  11        4.21       -2.91      3.51 o 
  -3   2  11      100.65       96.79      4.91 o 
  -2   2  11      858.37      777.99     17.62 o 
  -1   2  11        4.17        1.68      2.63 o 
   0   2  11      185.24      173.71      6.09 o 
   1   2  11       80.06       84.34     10.40 o 
   2   2  11       16.93       13.33      3.50 o 
   3   2  11       69.26       72.32      5.64 o 
   4   2  11      307.66      342.61     33.78 o 
   5   2  11        5.58        0.18      6.07 o 
   6   2  11      100.81      122.39     11.19 o 
  -6   3  11       20.70       16.48      5.75 o 
  -5   3  11       98.60      103.82      7.31 o 
  -4   3  11        0.27       -0.92      3.25 o 
  -3   3  11      585.20      598.23     12.93 o 
  -2   3  11      177.13      172.36      6.69 o 
  -1   3  11       32.67       38.97      4.10 o 
   0   3  11       61.95       54.26      4.27 o 
   1   3  11        3.60        6.21      3.10 o 
   2   3  11        3.31        0.41      3.35 o 
   3   3  11      388.08      390.94     10.48 o 
   4   3  11       60.11       55.26      6.00 o 
   5   3  11       74.88       76.08      7.15 o 
   6   3  11       75.57       97.88     10.90 o 
  -6   4  11       19.64       23.64      7.89 o 
  -5   4  11       11.76        3.70      6.18 o 
  -4   4  11      104.13       95.80      6.61 o 
  -3   4  11      121.36      123.98      6.73 o 
  -2   4  11      981.07      987.68     29.86 o 
  -1   4  11      508.64      518.39     11.19 o 
   0   4  11        1.65        2.14      4.48 o 
   1   4  11       20.09       22.97      3.85 o 
   2   4  11      174.36      168.11      7.22 o 
   3   4  11      160.70      169.95      7.84 o 
   4   4  11      575.81      580.91     17.40 o 
   5   4  11      114.55      132.91      8.42 o 
   6   4  11        0.87       -8.80      7.73 o 
  -6   5  11       34.60       36.58      8.55 o 
  -5   5  11       14.99        4.47      6.64 o 
  -4   5  11      413.97      438.25     15.00 o 
  -3   5  11       12.14       11.87      3.95 o 
  -2   5  11      250.64      250.25      7.53 o 
  -1   5  11       92.07       83.77      4.76 o 
   0   5  11      308.39      305.24     17.56 o 
   1   5  11      343.37      370.01      9.74 o 
   2   5  11      605.38      631.78     13.36 o 
   3   5  11       19.59       14.86      4.81 o 
   4   5  11        0.97       -0.71      4.14 o 
   5   5  11        3.39       -5.67      5.59 o 
  -6   6  11       45.51       57.15      9.79 o 
  -5   6  11        0.13       -3.70      6.44 o 
  -4   6  11        0.02       -1.96      5.84 o 
  -3   6  11       14.95       11.49      4.96 o 
  -2   6  11      296.83      311.51     13.13 o 
  -1   6  11       68.50       69.22      4.77 o 
   0   6  11      229.49      230.09      7.05 o 
   1   6  11        1.30        2.29      3.07 o 
   2   6  11       82.71       87.21      6.13 o 
   3   6  11      107.92      121.62      6.51 o 
   4   6  11       49.69       56.71      6.61 o 
   5   6  11       10.92        8.13      5.95 o 
  -5   7  11        8.02        8.02      7.09 o 
  -4   7  11        6.62       11.01      6.46 o 
  -3   7  11       45.42       55.52      7.10 o 
  -2   7  11      197.52      191.76      9.96 o 
  -1   7  11        0.32       -4.72      3.14 o 
   0   7  11       55.19       64.75      4.82 o 
   1   7  11      128.08      137.43      6.21 o 
   2   7  11        6.49        3.93      3.92 o 
   3   7  11       98.27      102.73      6.49 o 
   4   7  11       54.36       50.81      6.71 o 
   5   7  11       30.02       18.13      6.63 o 
  -5   8  11       45.05       63.69     11.31 o 
  -4   8  11        6.30        8.04      6.91 o 
  -3   8  11        0.14       -0.62      5.39 o 
  -2   8  11      212.56      217.19     11.16 o 
  -1   8  11        0.03        4.75      4.33 o 
   0   8  11      227.41      227.98      8.91 o 
   1   8  11       82.44       88.53      5.90 o 
   2   8  11        3.13        4.64      4.28 o 
   3   8  11        0.80       -5.65      4.95 o 
   4   8  11       82.39       71.78      7.81 o 
  -5   9  11       42.25       28.21      8.89 o 
  -4   9  11      126.82      144.44     11.96 o 
  -3   9  11       41.43       44.95      7.77 o 
  -2   9  11       28.36       34.50      6.68 o 
  -1   9  11        0.58       -6.94      4.62 o 
   0   9  11       30.55       24.26      5.03 o 
   1   9  11       22.07       18.46      4.49 o 
   2   9  11      182.44      192.72     11.40 o 
   3   9  11       31.23       32.03      6.56 o 
   4   9  11        0.41        1.06      6.28 o 
  -4  10  11       27.07       21.27      8.44 o 
  -3  10  11       24.01       12.76      7.37 o 
  -2  10  11        1.70        4.86      6.19 o 
  -1  10  11      222.00      220.16      9.46 o 
   0  10  11       85.16      107.75      7.97 o 
   1  10  11        6.23       -0.39      6.66 o 
   2  10  11        3.01        1.96      5.92 o 
   3  10  11       96.94      108.12      9.41 o 
  -3  11  11       96.61      126.29     11.74 o 
  -2  11  11        1.44        6.29      6.96 o 
  -1  11  11        0.12       -5.85      5.12 o 
   0  11  11       27.32       31.48      7.80 o 
   1  11  11      185.69      217.74     13.25 o 
   2  11  11        4.90        2.89      8.57 o 
   3  11  11        8.69       -3.71      7.65 o 
  -2  12  11      108.56      130.71     14.50 o 
  -1  12  11       11.60       11.16      7.57 o 
   0  12  11      113.97      148.58     38.85 o 
   1  12  11       65.47       65.77      9.85 o 
   2  12  11       26.57       27.57      9.38 o 
  -6   0  12        1.92        6.52      6.96 o 
  -4   0  12      363.85      368.94     12.85 o 
  -2   0  12     2739.96     2667.78     41.32 o 
   0   0  12      790.55      761.23     25.60 o 
   2   0  12      188.11      200.18     13.81 o 
   4   0  12     1068.79     1050.94     35.27 o 
   6   0  12       57.23       55.22     12.73 o 
  -6   1  12       61.79       73.72      6.73 o 
  -5   1  12      126.63      131.74      8.15 o 
  -4   1  12      131.56      135.24      6.35 o 
  -3   1  12       31.51       23.70      3.84 o 
  -2   1  12       91.24       99.56      5.81 o 
  -1   1  12     1079.34     1033.14     16.59 o 
   0   1  12      204.51      209.26      9.40 o 
   1   1  12      368.20      350.92     12.16 o 
   2   1  12      472.85      492.24     15.18 o 
   3   1  12      424.35      426.54     19.71 o 
   4   1  12      104.26      119.70      9.42 o 
   5   1  12       26.78       24.09      6.89 o 
   6   1  12        6.46        0.43      7.84 o 
  -6   2  12        5.66        9.61      6.11 o 
  -5   2  12        1.68        1.72      4.10 o 
  -4   2  12       69.23       65.86      6.18 o 
  -3   2  12      865.21      874.40     16.38 o 
  -2   2  12      453.10      423.15     13.15 o 
  -1   2  12      851.23      829.91     14.62 o 
   0   2  12      191.05      183.99      6.55 o 
   1   2  12       58.94       61.07      4.92 o 
   2   2  12       40.00       37.54     10.25 o 
   3   2  12     1669.42     1661.82     32.60 o 
   4   2  12       10.48       11.93      5.93 o 
   5   2  12      602.52      626.79     20.18 o 
   6   2  12        0.04        2.16      8.76 o 
  -6   3  12      154.21      159.97     12.29 o 
  -5   3  12      118.45      126.99     10.76 o 
  -4   3  12      387.99      416.31     14.17 o 
  -3   3  12        0.09       -1.10      3.75 o 
  -2   3  12       25.85       25.11      4.11 o 
  -1   3  12      764.14      774.97     16.90 o 
   0   3  12      430.18      419.08     17.66 o 
   1   3  12      656.83      678.89     30.16 o 
   2   3  12      634.78      625.56     13.30 o 
   3   3  12       75.90       86.13      8.33 o 
   4   3  12      212.45      221.48     11.83 o 
   5   3  12       44.38       40.49      7.74 o 
  -6   4  12      106.15      135.65     11.67 o 
  -5   4  12       32.11       26.66      7.43 o 
  -4   4  12        8.86        6.77      4.62 o 
  -3   4  12        7.22        4.23      3.98 o 
  -2   4  12      449.45      448.40     10.85 o 
  -1   4  12       26.55       15.78      4.91 o 
   0   4  12      127.55      112.88      5.89 o 
   1   4  12       35.23       35.93     11.24 o 
   2   4  12       56.47       81.59      6.30 o 
   3   4  12      222.56      216.10      8.65 o 
   4   4  12      556.65      579.74     14.18 o 
   5   4  12      198.71      201.61     12.86 o 
  -6   5  12        7.01        3.88     10.53 o 
  -5   5  12       32.46       34.42      8.97 o 
  -4   5  12        0.06       -4.60      5.55 o 
  -3   5  12        0.06       -1.04      4.08 o 
  -2   5  12      260.14      237.35     11.23 o 
  -1   5  12      313.56      291.37      7.83 o 
   0   5  12       57.26       67.52      5.40 o 
   1   5  12      375.31      367.54     10.07 o 
   2   5  12        6.64       11.85      4.44 o 
   3   5  12      308.19      292.43     10.17 o 
   4   5  12       31.91       35.70      5.18 o 
   5   5  12        6.79       11.95     14.75 o 
  -5   6  12       10.91        8.18      7.33 o 
  -4   6  12       39.70       46.31      7.63 o 
  -3   6  12      101.22      119.22      9.38 o 
  -2   6  12      474.45      440.18     14.17 o 
  -1   6  12      104.69      120.92      5.81 o 
   0   6  12      177.35      169.06      6.81 o 
   1   6  12       24.63       24.84      3.95 o 
   2   6  12       12.49       13.72      4.67 o 
   3   6  12       32.70       28.59      4.92 o 
   4   6  12      280.00      278.37      9.61 o 
   5   6  12       93.27       90.71      8.91 o 
  -5   7  12        0.33        7.86      7.55 o 
  -4   7  12      173.29      208.28     12.11 o 
  -3   7  12       35.58       33.58      6.75 o 
  -2   7  12       12.76        8.12      5.73 o 
  -1   7  12        0.29       -0.59      3.49 o 
   0   7  12      603.27      589.71     14.88 o 
   1   7  12        8.31        9.71      5.27 o 
   2   7  12      337.07      349.59      9.71 o 
   3   7  12       35.72       26.54      5.11 o 
   4   7  12        5.41        4.28      6.28 o 
  -5   8  12        3.62       11.35      7.94 o 
  -4   8  12        0.34        1.63      7.19 o 
  -3   8  12       92.12       96.78      9.11 o 
  -2   8  12       18.51       25.32      6.41 o 
  -1   8  12      262.23      246.84      9.45 o 
   0   8  12       10.35       17.57      4.39 o 
   1   8  12        1.43       -4.57      3.93 o 
   2   8  12      270.44      278.60      9.08 o 
   3   8  12      290.10      294.26     14.96 o 
   4   8  12       39.79       40.81      7.19 o 
  -4   9  12        1.24       -2.61      9.72 o 
  -3   9  12        0.55       -6.17      7.96 o 
  -2   9  12       77.82       77.26     19.69 o 
  -1   9  12      117.71      122.36      8.09 o 
   0   9  12       24.61       39.81      6.08 o 
   1   9  12      694.03      744.55     16.89 o 
   2   9  12       21.31       14.22      5.98 o 
   3   9  12      104.48      112.04      9.35 o 
   4   9  12       31.96       26.87      7.22 o 
  -4  10  12       12.13       15.66      8.49 o 
  -3  10  12       20.16       21.53      8.71 o 
  -2  10  12       16.14       13.29      9.15 o 
  -1  10  12        6.60       11.28      5.66 o 
   0  10  12       93.41      106.75      8.38 o 
   1  10  12        5.92        6.09      6.91 o 
   2  10  12       15.63        8.91      6.18 o 
   3  10  12        0.02       -7.11      6.09 o 
  -3  11  12       15.68       23.16      8.59 o 
  -2  11  12        0.40       -2.13      7.25 o 
  -1  11  12       14.86       14.33      5.73 o 
   0  11  12       85.15      106.92     10.64 o 
   1  11  12       63.77       67.80     21.72 o 
   2  11  12      171.85      188.39     14.57 o 
  -1  12  12       85.75      103.32     10.83 o 
   0  12  12       24.93       26.16      9.28 o 
   1  12  12       19.32       17.39      9.23 o 
  -5   0  13       59.11       41.92      7.62 o 
  -3   0  13     1095.55     1096.72     35.09 o 
  -1   0  13     3506.47     3382.49     76.18 o 
   1   0  13     1517.99     1470.77     41.61 o 
   3   0  13       69.05       76.36     10.84 o 
   5   0  13      129.00      108.35     15.49 o 
  -6   1  13      167.54      171.35     10.20 o 
  -5   1  13      422.80      433.72     12.83 o 
  -4   1  13      824.75      839.81     17.13 o 
  -3   1  13      724.25      749.03     15.23 o 
  -2   1  13     2077.41     1982.53     36.07 o 
  -1   1  13       50.40       46.91     10.18 o 
   0   1  13      467.57      458.07     14.21 o 
   1   1  13     1019.17      999.03     22.83 o 
   2   1  13       66.86       78.12      7.72 o 
   3   1  13      553.43      554.67     17.53 o 
   4   1  13        2.63        1.65      6.13 o 
   5   1  13       29.94       20.76     10.64 o 
  -6   2  13      193.51      211.74     13.08 o 
  -5   2  13       90.29      110.73      8.14 o 
  -4   2  13        7.39        6.42      6.33 o 
  -3   2  13      114.53      121.36     14.55 o 
  -2   2  13       91.58       90.13      5.97 o 
  -1   2  13       64.69       50.27      6.23 o 
   0   2  13      952.05      912.24     37.27 o 
   1   2  13       91.27       91.73      7.98 o 
   2   2  13      396.02      372.14     13.69 o 
   3   2  13       41.26       51.13      8.66 o 
   4   2  13       17.60       28.43      6.73 o 
   5   2  13        2.28        2.97      6.90 o 
  -6   3  13        0.00        2.06      8.04 o 
  -5   3  13      214.38      198.09     11.90 o 
  -4   3  13       10.22       14.64      4.92 o 
  -3   3  13      433.53      412.77     11.26 o 
  -2   3  13      105.07       95.13      6.14 o 
  -1   3  13        7.70        9.57      3.54 o 
   0   3  13       12.46       10.49      3.72 o 
   1   3  13      182.37      186.91      9.93 o 
   2   3  13      561.07      563.03     23.37 o 
   3   3  13      700.20      693.13     19.87 o 
   4   3  13      171.92      181.43     11.85 o 
   5   3  13       46.61       28.42      8.09 o 
  -6   4  13       63.21       73.77     24.91 o 
  -5   4  13        0.61       -4.43      6.92 o 
  -4   4  13        8.42        5.57      5.77 o 
  -3   4  13       40.19       44.21      5.47 o 
  -2   4  13      371.44      347.07     13.95 o 
  -1   4  13      140.17      140.23      6.59 o 
   0   4  13        0.23        2.07      3.75 o 
   1   4  13      143.39      137.54      7.00 o 
   2   4  13      122.68      130.51      9.51 o 
   3   4  13       10.48       14.56      6.43 o 
   4   4  13        0.95        5.44      7.78 o 
   5   4  13       66.92       62.10     23.24 o 
  -5   5  13        2.65        1.03      6.72 o 
  -4   5  13      285.62      278.30     13.02 o 
  -3   5  13       31.06       22.33      5.01 o 
  -2   5  13      178.48      165.10      8.89 o 
  -1   5  13       72.93       71.63      5.02 o 
   0   5  13        3.90        5.19      3.80 o 
   1   5  13        0.97       -0.19      3.92 o 
   2   5  13       61.75       66.31      9.28 o 
   3   5  13       98.19       91.77      9.02 o 
   4   5  13        3.25       -8.51      6.07 o 
   5   5  13        5.51        7.69      9.84 o 
  -5   6  13        9.70        1.28      7.34 o 
  -4   6  13        7.87        4.95      6.62 o 
  -3   6  13      394.57      352.97     29.77 o 
  -2   6  13       13.47        8.12      4.30 o 
  -1   6  13      996.61      935.15     15.36 o 
   0   6  13        0.41        2.36      4.89 o 
   1   6  13      428.07      396.12     10.37 o 
   2   6  13       59.88       71.12      6.52 o 
   3   6  13        4.30       11.04      4.59 o 
   4   6  13       38.66       36.78      6.97 o 
  -5   7  13      146.28      136.19     12.27 o 
  -4   7  13      124.47      110.65     15.37 o 
  -3   7  13      270.17      245.14     12.20 o 
  -2   7  13      244.00      234.83     11.66 o 
  -1   7  13       16.84        9.18      3.97 o 
   0   7  13        6.34        2.56      3.93 o 
   1   7  13      281.35      285.97      9.52 o 
   2   7  13        2.77       -1.90      4.73 o 
   3   7  13      289.53      304.05     10.05 o 
   4   7  13        5.08       11.75      6.65 o 
  -4   8  13        3.74        4.31      7.11 o 
  -3   8  13       87.34       85.85      9.56 o 
  -2   8  13      488.39      444.20     19.80 o 
  -1   8  13       40.09       29.03      5.60 o 
   0   8  13      397.36      402.87     10.73 o 
   1   8  13        2.22       -4.67      4.21 o 
   2   8  13       16.45        6.49      4.84 o 
   3   8  13        2.49        7.55      6.20 o 
   4   8  13      110.28      111.70      9.93 o 
  -4   9  13      134.67      140.72     12.10 o 
  -3   9  13       87.17       69.25      9.00 o 
  -2   9  13       11.23        9.13      6.63 o 
  -1   9  13       69.55       70.79      7.04 o 
   0   9  13      318.64      292.91     16.18 o 
   1   9  13      172.47      192.64      8.93 o 
   2   9  13      507.04      509.78     14.87 o 
   3   9  13       33.89       17.90      7.19 o 
  -3  10  13      141.38      155.88     12.61 o 
  -2  10  13        0.77        7.90      7.52 o 
  -1  10  13      418.50      421.25     13.57 o 
   0  10  13       36.74       37.86      7.02 o 
   1  10  13       33.54       26.02      8.34 o 
   2  10  13       20.16       14.25      6.62 o 
  -2  11  13       21.08       33.88      8.41 o 
  -1  11  13        2.45       -9.20      6.13 o 
   0  11  13       66.65       86.04     11.18 o 
   1  11  13      265.24      277.10     19.92 o 
  -6   0  14      302.51      314.48     22.49 o 
  -4   0  14      564.83      542.77     25.26 o 
  -2   0  14      144.95      147.21     12.94 o 
   0   0  14        3.39        3.68      6.28 o 
   2   0  14       97.25       79.41     11.99 o 
   4   0  14      413.76      389.23     22.50 o 
  -6   1  14       45.16       48.43      9.93 o 
  -5   1  14      140.81      129.80     11.31 o 
  -4   1  14        3.92        6.56      6.55 o 
  -3   1  14     1185.56     1212.45     27.11 o 
  -2   1  14      477.20      449.48     14.83 o 
  -1   1  14      608.77      558.20     16.23 o 
   0   1  14       86.37       83.80      7.88 o 
   1   1  14      436.83      416.20     14.67 o 
   2   1  14        0.05       -4.45      5.45 o 
   3   1  14       42.05       45.77     10.30 o 
   4   1  14        0.05       -1.21      6.71 o 
   5   1  14      100.55      105.80     11.81 o 
  -5   2  14      257.60      257.99     14.75 o 
  -4   2  14        1.52        7.70      6.39 o 
  -3   2  14       42.59       45.26      6.92 o 
  -2   2  14        2.01       -0.88      6.35 o 
  -1   2  14     1090.31     1074.92     24.19 o 
   0   2  14      306.58      303.42     22.84 o 
   1   2  14       41.20       35.49     13.21 o 
   2   2  14      270.72      256.40     12.60 o 
   3   2  14       15.70       21.12      6.85 o 
   4   2  14       42.03       61.12     12.32 o 
   5   2  14        9.52       -0.82      7.76 o 
  -5   3  14        0.02       -9.94      6.63 o 
  -4   3  14        0.25        1.02      4.87 o 
  -3   3  14       35.82       35.35      5.41 o 
  -2   3  14        9.07        8.29      5.31 o 
  -1   3  14       38.90       42.69      6.95 o 
   0   3  14        4.11        4.98      4.94 o 
   1   3  14       97.37      101.78      8.85 o 
   2   3  14       35.98       32.42      6.67 o 
   3   3  14        3.31        5.25      6.69 o 
   4   3  14      352.50      343.51     15.37 o 
   5   3  14        2.85       19.72      7.91 o 
  -5   4  14       40.58       50.27     10.09 o 
  -4   4  14        0.08       -2.84      6.21 o 
  -3   4  14        3.24        1.28      4.57 o 
  -2   4  14      298.14      296.81     10.25 o 
  -1   4  14       74.16       75.16      8.01 o 
   0   4  14        2.50        0.14      4.66 o 
   1   4  14      120.35      100.17      8.15 o 
   2   4  14      330.53      337.18     14.19 o 
   3   4  14        0.02        0.48      9.66 o 
   4   4  14      119.53      134.91     11.46 o 
  -5   5  14       59.46       74.50     23.33 o 
  -4   5  14       29.28       20.55      7.16 o 
  -3   5  14      250.88      246.42      9.63 o 
  -2   5  14        0.97        2.22      4.49 o 
  -1   5  14       92.07       70.96      5.90 o 
   0   5  14      194.56      189.78      8.23 o 
   1   5  14        0.09        1.07      5.26 o 
   2   5  14        3.63       -1.60      6.31 o 
   3   5  14        0.18        1.47      6.54 o 
   4   5  14        5.38       -2.75      7.11 o 
  -5   6  14        8.69        0.00      9.69 o 
  -4   6  14       15.35       11.14      7.74 o 
  -3   6  14       19.64       15.78      6.43 o 
  -2   6  14        8.50       11.82      4.83 o 
  -1   6  14       77.65       93.97      6.09 o 
   0   6  14       22.91       20.95      4.49 o 
   1   6  14       99.98       91.27      6.16 o 
   2   6  14       66.51       75.54      7.52 o 
   3   6  14      188.35      184.21     10.27 o 
   4   6  14       62.34       57.89      8.27 o 
  -4   7  14       83.55      100.43     10.33 o 
  -3   7  14      178.94      156.22     14.18 o 
  -2   7  14        4.27       -8.53      5.69 o 
  -1   7  14      310.59      264.86     10.22 o 
   0   7  14       95.58      133.09      7.31 o 
   1   7  14      204.30      185.76      8.03 o 
   2   7  14       53.77       55.02      6.21 o 
   3   7  14       42.22       42.15      8.42 o 
  -4   8  14       28.23       24.30      8.46 o 
  -3   8  14        2.99        0.52      6.94 o 
  -2   8  14       86.64       87.59      9.40 o 
  -1   8  14      104.98      107.01      8.13 o 
   0   8  14       82.20       92.39      6.94 o 
   1   8  14      121.67      108.61      7.10 o 
   2   8  14       88.98       92.22      7.31 o 
   3   8  14        8.74        2.29      7.67 o 
  -3   9  14       26.15       28.59      8.01 o 
  -2   9  14       21.69       19.16      7.64 o 
  -1   9  14        3.71        8.11      5.94 o 
   0   9  14       34.50       24.25      6.39 o 
   1   9  14      262.00      289.55     11.60 o 
   2   9  14       19.27       17.87      6.95 o 
  -2  10  14       19.36       17.86      8.19 o 
  -1  10  14       12.43       19.25      7.98 o 
   0  10  14       83.85      103.65     14.67 o 
   1  10  14       13.49       12.27      7.87 o 
  -5   0  15       52.48       44.26     12.72 o 
  -3   0  15        2.57       10.63      8.35 o 
  -1   0  15       49.80       59.05     10.30 o 
   1   0  15       10.37       12.06      8.07 o 
   3   0  15      344.96      365.06     22.13 o 
  -5   1  15        0.08        8.17      7.33 o 
  -4   1  15        0.10       -6.19      6.20 o 
  -3   1  15       25.86       29.98     13.78 o 
  -2   1  15      190.86      182.85     11.21 o 
  -1   1  15      210.90      211.35     10.75 o 
   0   1  15      216.70      205.43     10.66 o 
   1   1  15        0.03        9.24      5.66 o 
   2   1  15      252.37      216.55     15.73 o 
   3   1  15        1.33       -9.09      6.06 o 
   4   1  15        0.34       -3.60      9.09 o 
  -5   2  15       67.47       59.70      9.18 o 
  -4   2  15       45.61       30.15      7.77 o 
  -3   2  15       65.00       53.09     11.32 o 
  -2   2  15      405.80      372.24     14.67 o 
  -1   2  15        1.16        2.92      5.25 o 
   0   2  15      143.32      126.23      9.66 o 
   1   2  15        6.12        3.83      5.53 o 
   2   2  15       13.25        8.53      6.24 o 
   3   2  15      109.91      100.72     14.43 o 
   4   2  15      313.36      314.17     15.67 o 
  -5   3  15       28.14       20.82     11.78 o 
  -4   3  15       28.23       33.73      7.92 o 
  -3   3  15        1.48        2.79      6.75 o 
  -2   3  15       13.41       16.16      5.88 o 
  -1   3  15      130.57      155.56     10.07 o 
   0   3  15       21.70       21.37      5.88 o 
   1   3  15        0.06        0.12      5.38 o 
   2   3  15      117.98      147.61     13.00 o 
   3   3  15        0.17       -1.55      6.75 o 
   4   3  15       18.41       18.63      8.31 o 
  -5   4  15        0.17        7.72      8.16 o 
  -4   4  15       35.63       45.02     13.34 o 
  -3   4  15       60.00       73.72      8.65 o 
  -2   4  15      360.63      353.20     14.43 o 
  -1   4  15       47.25       43.31      7.04 o 
   0   4  15       10.19       10.09      5.55 o 
   1   4  15       24.53       18.24      6.31 o 
   2   4  15       49.74       51.47      7.79 o 
   3   4  15       18.30       19.67      7.72 o 
   4   4  15      136.90      146.02     13.07 o 
  -4   5  15       21.23       28.62      8.49 o 
  -3   5  15        0.00       -0.21      6.05 o 
  -2   5  15      120.57      140.89     10.45 o 
  -1   5  15       36.42       45.29      7.88 o 
   0   5  15      532.35      525.87     28.10 o 
   1   5  15       99.36      102.86      9.51 o 
   2   5  15      169.90      165.68     11.71 o 
   3   5  15       59.02       67.27      9.90 o 
   4   5  15        1.47        0.65      8.60 o 
  -4   6  15       21.52       22.85      9.52 o 
  -3   6  15        9.86        9.63      9.38 o 
  -2   6  15       51.23       62.02      6.76 o 
  -1   6  15       64.79       58.70      6.45 o 
   0   6  15        6.16       -5.38      7.72 o 
   1   6  15        1.01       -6.74      5.21 o 
   2   6  15        2.85       -0.47      5.66 o 
   3   6  15      197.42      200.30     11.08 o 
  -4   7  15       19.46       13.18      9.93 o 
  -3   7  15       26.21       34.60      8.24 o 
  -2   7  15        0.10        3.82      7.01 o 
  -1   7  15       49.12       47.70      5.55 o 
   0   7  15        3.69       -3.07      4.60 o 
   1   7  15      208.83      205.80     10.11 o 
   2   7  15       15.03       14.93      7.96 o 
   3   7  15       71.94       73.04      8.84 o 
  -3   8  15       24.33       16.38      7.88 o 
  -2   8  15      161.76      188.51     12.47 o 
  -1   8  15       51.96       47.77      7.07 o 
   0   8  15       67.98       66.15      6.64 o 
   1   8  15       21.35       11.76      5.15 o 
   2   8  15       67.76       60.78      8.07 o 
  -2   9  15        0.53       -0.17      7.32 o 
  -1   9  15       11.73       10.82      7.87 o 
   0   9  15      226.03      246.18     11.24 o 
   1   9  15       13.77        4.83      5.78 o 
  -4   0  16       20.81        6.90      9.94 o 
  -2   0  16      768.56      780.58     30.34 o 
   0   0  16      735.60      716.84     28.70 o 
   2   0  16        8.05       10.35      9.45 o 
   4   0  16      253.18      291.32     22.53 o 
  -5   1  16        3.27       -2.16      8.65 o 
  -4   1  16      145.90      154.67     11.75 o 
  -3   1  16        1.06        2.68      6.81 o 
  -2   1  16      138.73      126.96     10.13 o 
  -1   1  16      130.55      141.70     10.45 o 
   0   1  16      124.56      149.72     10.80 o 
   1   1  16      313.60      331.33     13.87 o 
   2   1  16      474.76      476.85     17.07 o 
   3   1  16       53.49       41.34     10.39 o 
   4   1  16        4.74        0.32      7.63 o 
  -4   2  16        1.87        5.54      7.57 o 
  -3   2  16      317.86      354.29     15.39 o 
  -2   2  16        3.83       -2.14      6.17 o 
  -1   2  16      300.26      320.07     13.72 o 
   0   2  16       24.42       28.01      8.51 o 
   1   2  16        3.29       -3.92      5.66 o 
   2   2  16       14.95       13.71      7.32 o 
   3   2  16      322.61      328.73     15.53 o 
   4   2  16        2.22        4.97     10.09 o 
  -4   3  16       66.90       69.71      9.52 o 
  -3   3  16       30.02       26.00      7.86 o 
  -2   3  16        4.59        1.27      6.31 o 
  -1   3  16        0.14       -4.27      5.35 o 
   0   3  16       14.35       19.63      6.51 o 
   1   3  16      224.69      218.63     18.09 o 
   2   3  16      128.91      146.24     16.28 o 
   3   3  16       30.39       24.63     14.21 o 
  -4   4  16       36.45       16.43     12.21 o 
  -3   4  16       30.63       31.22      7.80 o 
  -2   4  16      130.12      157.92     16.16 o 
  -1   4  16        4.56        9.41      6.46 o 
   0   4  16       99.66       76.60     11.86 o 
   1   4  16       37.31       52.76      7.84 o 
   2   4  16       22.70       34.48      8.36 o 
   3   4  16       30.36       34.45     19.25 o 
  -4   5  16        4.39       -3.37     10.91 o 
  -3   5  16       18.80       11.32     10.45 o 
  -2   5  16       15.00       18.44      6.94 o 
  -1   5  16       32.88       27.52      7.60 o 
   0   5  16       15.72       17.01     10.31 o 
   1   5  16      149.25      149.34     19.63 o 
   2   5  16       40.92       25.32      7.60 o 
   3   5  16       56.96       48.49     13.93 o 
  -3   6  16       18.13       15.61     11.70 o 
  -2   6  16      218.39      208.18     12.43 o 
  -1   6  16       14.19       26.10      6.20 o 
   0   6  16       26.35       26.51      6.39 o 
   1   6  16        4.22        4.78      5.87 o 
   2   6  16       13.10        1.16      5.87 o 
  -3   7  16        0.67        3.76     11.06 o 
  -2   7  16        0.00        0.41     10.19 o 
  -1   7  16       54.12       40.60      6.92 o 
   0   7  16      119.06      110.49      8.97 o 
   1   7  16        0.09       -2.81      6.07 o 
   2   7  16      182.43      206.25     12.48 o 
  -2   8  16        9.62       13.28      7.90 o 
  -1   8  16      145.06      149.90     17.51 o 
   0   8  16        0.53       -1.84      6.48 o 
   1   8  16       10.10       18.22      6.88 o 
  -3   0  17       12.00       20.18     10.99 o 
  -1   0  17       83.89       77.36     12.60 o 
   1   0  17        0.39        7.82      9.04 o 
   3   0  17      175.74      179.27     18.64 o 
  -4   1  17        0.32       -3.33      8.03 o 
  -3   1  17       15.28       12.80      7.63 o 
  -2   1  17        1.59        6.47      9.54 o 
  -1   1  17        6.23        2.12      6.39 o 
   0   1  17       17.16       29.04     15.74 o 
   1   1  17        1.32        5.17      6.59 o 
   2   1  17       16.92       12.62      7.97 o 
   3   1  17        3.74       -7.12     10.13 o 
  -4   2  17       23.27       22.06      8.17 o 
  -3   2  17       17.17       26.07      8.34 o 
  -2   2  17      108.76       99.81     10.21 o 
  -1   2  17        0.30       -6.34      6.06 o 
   0   2  17       21.39       23.52      6.82 o 
   1   2  17       20.64       16.51      7.76 o 
   2   2  17       67.20       70.69      9.82 o 
   3   2  17       80.17       87.23     10.76 o 
  -4   3  17       28.67       39.85      8.86 o 
  -3   3  17        8.93       17.82      7.91 o 
  -2   3  17       38.97       47.73      8.61 o 
  -1   3  17      142.61      160.23     11.39 o 
   0   3  17       13.60       18.04      6.79 o 
   1   3  17       44.19       59.71      8.70 o 
   2   3  17        6.12       -2.07      8.10 o 
   3   3  17       19.88       25.18      9.35 o 
  -3   4  17       15.01        4.80      7.50 o 
  -2   4  17       27.07       23.24      8.29 o 
  -1   4  17       14.82       16.53     10.13 o 
   0   4  17       10.24        4.75      7.12 o 
   1   4  17      104.40      105.44     10.95 o 
   2   4  17       65.66       75.08     19.02 o 
  -3   5  17        0.20       -5.62     11.29 o 
  -2   5  17       62.56       60.08      9.26 o 
  -1   5  17        5.82       -0.29      7.02 o 
   0   5  17       93.01      106.14     17.03 o 
   1   5  17        1.95        4.00      7.32 o 
   2   5  17        3.27       -5.74      7.26 o 
  -2   6  17        0.12       -4.22     11.29 o 
  -1   6  17       89.58       94.25     22.14 o 
   0   6  17       41.99       43.89      7.32 o 
   1   6  17        7.12        0.92      6.12 o 
  -1   7  17        3.24        5.16     11.42 o 
   0   7  17        3.80       -0.38      6.29 o 
  -2   0  18      327.66      344.06     22.28 o 
   0   0  18      199.49      229.54     20.38 o 
   2   0  18       11.54       39.55     12.77 o 
  -3   1  18        3.66        5.94      8.32 o 
  -2   1  18        4.38       -4.12      8.14 o 
  -1   1  18      178.16      189.10     11.77 o 
   0   1  18       47.05       54.53     16.77 o 
   1   1  18      189.62      198.17     23.01 o 
   2   1  18      121.47      135.45     12.03 o 
  -3   2  18      199.47      249.67     14.40 o 
  -2   2  18       18.45       20.34      7.77 o 
  -1   2  18      222.75      210.89     12.86 o 
   0   2  18        0.26        2.97      6.59 o 
   1   2  18       51.50       33.53      8.04 o 
   2   2  18        6.55        8.10      8.16 o 
  -3   3  18       16.93       13.31     13.55 o 
  -2   3  18       21.59       33.47      8.26 o 
  -1   3  18        0.53       -2.16      6.81 o 
   0   3  18      183.25      189.61     20.89 o 
   1   3  18       18.44       20.40      7.98 o 
   2   3  18      118.78      112.42     12.08 o 
  -2   4  18      364.57      406.16     17.63 o 
  -1   4  18      140.52      167.71     12.53 o 
   0   4  18      121.66      135.70     11.73 o 
   1   4  18       12.24        7.40      7.87 o 
  -1   5  18      203.22      210.59     13.59 o 
   0   5  18       20.45       20.65      8.47 o 
  -1   0  19      123.53      110.88     16.97 o 
   1   0  19       29.26       43.25     14.23 o 
  -1   1  19       52.59       49.12     13.33 o 
   0   1  19      147.43      189.61     13.50 o 
  -1   2  19        0.99       -4.71      7.37 o 
   0   2  19       43.15       42.37     20.10 o 
                                                 
